# Supplementary material for: Aqua­chloridobis(1,10-phenanthroline-κ2 N,N′)zinc(II) chloride N,N-dimethyl­formamide solvate
Source: Acta Crystallogr Sect E Struct Rep Online. 2008 Jan 25;64(Pt 2):m423. doi: 10.1107/S1600536808002237 (PMC2960305; doi:10.1107/S1600536808002237)
Supplement: Supplementary file 1 [file e-64-0m423-sup1.cif]

##############################################################################
###                                                                        ###
###        Electronic paper (Acta Crystallographica Section E)             ###
###                                                                        ###
##############################################################################
#                                                                            #
# This CIF contains the data in a paper accepted for publication in Acta     #
# Crystallographica Section E. It conforms to the requirements of Notes      #
# for Authors for Section E, and has been peer reviewed under the auspices   #
# of the IUCr Commission on Journals.                                        #
#                                                                            #
# Full details of the Crystallographic Information File format               #
# are given in the paper "The Crystallographic Information File (CIF):       #
# a New Standard Archive File for Crystallography" by S. R. Hall, F. H.      #
# Allen and I. D. Brown [Acta Cryst. (1991), A47, 655-685].                  #
#                                                                            #
# The current version of the core CIF dictionary is obtainable from          #
# ftp://ftp.iucr.org/pub/cif_core.dic. The current version number is 2.1.    #
#                                                                            #
# Software is freely available for graphical display of the structure(s) in  #
# this CIF.  For information consult the CIF home page http://www.iucr.org/  #
# cif/home.html                                                              #
#                                                                            #
##############################################################################
                                             
data_global
_audit_creation_method     'SHELXL97'
_journal_date_recd_electronic     2008-01-07
_journal_date_accepted     2008-01-21
_journal_name_full     'Acta Crystallographica, Section E'
_journal_year     2008
_journal_volume     64
_journal_issue      2
_journal_page_first     m423
_journal_page_last     m423
_journal_paper_category     QM
_journal_coeditor_code     HB2689
_publ_contact_author_name     'Ng, Seik Weng'
_publ_contact_author_address
;
      Department of Chemistry
      University of Malaya
      50603 Kuala Lumpur
      Malaysia
;
_publ_contact_author_email     seikweng@um.edu.my
_publ_contact_author_fax     603-7967-6778
_publ_contact_author_phone     603-7967-6778
_publ_section_title
;
Aquachloridobis(1,10-phenanthroline-\k^2^<i>N</i>,<i>N</i>')zinc(II) chloride
<i>N</i>,<i>N</i>-dimethylformamide solvate
;
loop_
    _publ_author_name
    _publ_author_address
    'Li-Li Kong'
;
School of Chemistry and Materials Science
Heilongjiang University
Harbin 150080
People's Republic of China
;
    'Shan Gao'
;
School of Chemistry and Materials Science
Heilongjiang University
Harbin 150080
People's Republic of China
;
    'Huo, Li-Hua'
;
School of Chemistry and Materials Science
Heilongjiang University
Harbin 150080
People's Republic of China
;
    'Ng, Seik Weng'
;
Department of Chemistry
University of Malaya
50603 Kuala Lumpur
Malaysia
;
_publ_section_synopsis     .
data_I
_audit_creation_method     SHELXL-97
_chemical_name_systematic
;
Aquachloridobis(1,10-phenanthroline-\k^2^<i>N</i>,<i>N</i>')zinc(II) chloride
<i>N</i>,<i>N</i>-dimethylformamide solvate
;
_chemical_name_common     ?
_chemical_formula_moiety     'C24 H18 Cl N4 O Zn +, Cl -, C3 H7 N O'
_chemical_formula_sum     'C27 H25 Cl2 N5 O2 Zn'
_chemical_formula_iupac     '[Zn Cl (C12 H8 N2)2 (H2 O)] Cl, C3 H7 N O'
_chemical_formula_weight     587.79
_chemical_melting_point     ?
_symmetry_cell_setting     Triclinic
_symmetry_space_group_name_H-M     'P -1'
_symmetry_space_group_name_Hall     '-P 1'
loop_
    _symmetry_equiv_pos_as_xyz
    'x, y, z'
    '-x, -y, -z'
_cell_length_a     9.6743(3)
_cell_length_b     11.6096(5)
_cell_length_c     12.7486(5)
_cell_angle_alpha     67.0040(10)
_cell_angle_beta     85.9950(10)
_cell_angle_gamma     80.0250(10)
_cell_volume     1298.14(9)
_cell_formula_units_Z     2
_cell_measurement_reflns_used     10359
_cell_measurement_theta_min     3.1
_cell_measurement_theta_max     27.5
_cell_measurement_temperature     295(2)
_exptl_crystal_description     Block
_exptl_crystal_colour     Colorless
_exptl_crystal_size_max     0.30
_exptl_crystal_size_mid     0.24
_exptl_crystal_size_min     0.18
_exptl_crystal_density_diffrn     1.504
_exptl_crystal_density_meas     ?
_exptl_crystal_density_method     'not measured'
_exptl_crystal_F_000     604
_exptl_absorpt_coefficient_mu     1.187
_exptl_absorpt_correction_type     multi-scan
_exptl_absorpt_process_details     '(ABSCOR; Higashi, 1995)'
_exptl_absorpt_correction_T_min     0.660
_exptl_absorpt_correction_T_max     0.815
_diffrn_ambient_temperature     295(2)
_diffrn_radiation_type     MoK\a
_diffrn_radiation_wavelength     0.71073
_diffrn_radiation_source     'fine-focus sealed tube'
_diffrn_radiation_monochromator     graphite
_diffrn_measurement_device_type     'Rigaku R-AXIS RAPID'
_diffrn_measurement_method     \w
_diffrn_detector_area_resol_mean     10.000
_diffrn_reflns_number     12819
_diffrn_reflns_av_R_equivalents     0.0224
_diffrn_reflns_av_sigmaI/netI     0.0306
_diffrn_reflns_theta_min     3.05
_diffrn_reflns_theta_max     27.48
_diffrn_reflns_theta_full     27.48
_diffrn_measured_fraction_theta_max     0.988
_diffrn_measured_fraction_theta_full     0.988
_diffrn_reflns_limit_h_min     -12
_diffrn_reflns_limit_h_max     12
_diffrn_reflns_limit_k_min     -15
_diffrn_reflns_limit_k_max     15
_diffrn_reflns_limit_l_min     -15
_diffrn_reflns_limit_l_max     16
_diffrn_standards_number     0
_diffrn_standards_interval_count     0
_diffrn_standards_interval_time     0
_diffrn_standards_decay_%     0
_reflns_number_total     5884
_reflns_number_gt     4602
_reflns_threshold_expression     I>2\s(I)
_refine_ls_structure_factor_coef     Fsqd
_refine_ls_matrix_type     full
_refine_ls_R_factor_all     0.0474
_refine_ls_R_factor_gt     0.0328
_refine_ls_wR_factor_gt     0.0912
_refine_ls_wR_factor_ref     0.1026
_refine_ls_goodness_of_fit_ref     1.106
_refine_ls_restrained_S_all     1.136
_refine_ls_number_reflns     5884
_refine_ls_number_parameters     383
_refine_ls_number_restraints     61
_refine_ls_hydrogen_treatment     mixed
_refine_ls_weighting_scheme     calc
_refine_ls_weighting_details
                 'calc w=1/[\s^2^(Fo^2^)+(0.0615P)^2^] where P=(Fo^2^+2Fc^2^)/3'
_atom_sites_solution_hydrogens     geom
_atom_sites_solution_primary     direct
_atom_sites_solution_secondary     difmap
_refine_ls_shift/su_max     0.001
_refine_ls_shift/su_mean     0.000
_refine_diff_density_max     0.431
_refine_diff_density_min     -0.359
_refine_ls_extinction_method     none
_refine_ls_extinction_coef     ?
loop_
    _atom_type_symbol
    _atom_type_description
    _atom_type_scat_dispersion_real
    _atom_type_scat_dispersion_imag
    _atom_type_scat_source
    'C' 'C' 0.0033 0.0016
                         'International Tables Vol C Tables 4.2.6.8 and 6.1.1.4'
    'H' 'H' 0.0000 0.0000
                         'International Tables Vol C Tables 4.2.6.8 and 6.1.1.4'
    'N' 'N' 0.0061 0.0033
                         'International Tables Vol C Tables 4.2.6.8 and 6.1.1.4'
    'O' 'O' 0.0106 0.0060
                         'International Tables Vol C Tables 4.2.6.8 and 6.1.1.4'
    'Cl' 'Cl' 0.1484 0.1585
                         'International Tables Vol C Tables 4.2.6.8 and 6.1.1.4'
    'Zn' 'Zn' 0.2839 1.4301
                         'International Tables Vol C Tables 4.2.6.8 and 6.1.1.4'
_computing_data_collection     'RAPID-AUTO (Rigaku, 1998)'
_computing_cell_refinement     'RAPID-AUTO (Rigaku, 1998)'
_computing_data_reduction     'CrystalStructure (Rigaku/MSC, 2002)'
_computing_structure_solution
 'atomic coordinates taken from the iostructural Co compound (Liu et al., 2004)'
_computing_structure_refinement     'SHELXL97 (Sheldrick, 2008)'
_computing_molecular_graphics     'X-SEED (Barbour, 2001)'
_computing_publication_material     'publCIF (Westrip, 2008)'
loop_
    _atom_site_type_symbol
    _atom_site_label
    _atom_site_fract_x
    _atom_site_fract_y
    _atom_site_fract_z
    _atom_site_U_iso_or_equiv
    _atom_site_adp_type
    _atom_site_calc_flag
    _atom_site_refinement_flags
    _atom_site_occupancy
    _atom_site_disorder_assembly
    _atom_site_disorder_group
    Zn Zn1 0.69100(2) 0.67147(2) 0.71925(2) 0.02999(10) Uani d . 1 . .
    Cl Cl1 0.57695(6) 0.68729(6) 0.88327(5) 0.04014(15) Uani d . 1 . .
    Cl Cl2 0.39933(7) 1.05103(6) 0.64297(5) 0.04871(17) Uani d . 1 . .
    O O1W 0.53618(17) 0.80418(17) 0.61027(14) 0.0387(4) Uani d D 1 . .
    H H1W1 0.498(3) 0.861(2) 0.634(2) 0.059(9) Uiso d D 1 . .
    H H1W2 0.553(3) 0.837(3) 0.5398(10) 0.055(8) Uiso d D 1 . .
    N N1 0.88448(17) 0.55649(18) 0.80695(15) 0.0324(4) Uani d . 1 . .
    N N2 0.83314(19) 0.80984(18) 0.68954(16) 0.0352(4) Uani d . 1 . .
    N N3 0.61286(18) 0.50502(17) 0.72752(15) 0.0316(4) Uani d . 1 . .
    N N4 0.78178(18) 0.63714(18) 0.56257(15) 0.0317(4) Uani d . 1 . .
    N N5 0.7617(3) 0.0237(3) 0.9642(3) 0.0874(10) Uani d D 1 . .
    C C1 0.9880(2) 0.6243(2) 0.80178(18) 0.0324(5) Uani d . 1 . .
    C C2 0.9080(2) 0.4331(2) 0.8658(2) 0.0402(5) Uani d . 1 . .
    H H2 0.8381 0.3861 0.8686 0.048 Uiso calc R 1 . .
    C C3 1.0332(3) 0.3698(3) 0.9242(2) 0.0464(6) Uani d . 1 . .
    H H3 1.0454 0.2826 0.9651 0.056 Uiso calc R 1 . .
    C C4 1.1368(3) 0.4364(3) 0.9207(2) 0.0481(6) Uani d . 1 . .
    H H4 1.2201 0.3953 0.9601 0.058 Uiso calc R 1 . .
    C C5 1.1177(2) 0.5674(3) 0.8576(2) 0.0400(6) Uani d . 1 . .
    C C6 1.2211(2) 0.6458(3) 0.8478(2) 0.0509(7) Uani d . 1 . .
    H H6 1.3063 0.6092 0.8855 0.061 Uiso calc R 1 . .
    C C7 1.1979(3) 0.7700(3) 0.7860(3) 0.0532(7) Uani d . 1 . .
    H H7 1.2687 0.8175 0.7786 0.064 Uiso calc R 1 . .
    C C8 1.0664(2) 0.8316(3) 0.7308(2) 0.0439(6) Uani d . 1 . .
    C C9 1.0341(3) 0.9631(3) 0.6682(2) 0.0530(7) Uani d . 1 . .
    H H9 1.1007 1.0150 0.6596 0.064 Uiso calc R 1 . .
    C C10 0.9053(3) 1.0136(3) 0.6203(3) 0.0553(7) Uani d . 1 . .
    H H10 0.8825 1.1005 0.5799 0.066 Uiso calc R 1 . .
    C C11 0.8071(3) 0.9338(2) 0.6322(2) 0.0456(6) Uani d . 1 . .
    H H11 0.7196 0.9696 0.5984 0.055 Uiso calc R 1 . .
    C C12 0.9604(2) 0.7587(2) 0.73849(18) 0.0339(5) Uani d . 1 . .
    C C13 0.6459(2) 0.4679(2) 0.63922(19) 0.0324(5) Uani d . 1 . .
    C C14 0.5353(2) 0.4368(2) 0.8115(2) 0.0421(6) Uani d . 1 . .
    H H14 0.5150 0.4599 0.8737 0.050 Uiso calc R 1 . .
    C C15 0.4828(3) 0.3327(3) 0.8111(3) 0.0546(7) Uani d . 1 . .
    H H15 0.4287 0.2878 0.8716 0.065 Uiso calc R 1 . .
    C C16 0.5120(3) 0.2975(3) 0.7202(3) 0.0527(7) Uani d . 1 . .
    H H16 0.4758 0.2295 0.7175 0.063 Uiso calc R 1 . .
    C C17 0.5967(2) 0.3644(2) 0.6314(2) 0.0415(6) Uani d . 1 . .
    C C18 0.6358(3) 0.3313(3) 0.5352(2) 0.0525(7) Uani d . 1 . .
    H H18 0.6026 0.2636 0.5291 0.063 Uiso calc R 1 . .
    C C19 0.7204(3) 0.3973(3) 0.4532(2) 0.0541(7) Uani d . 1 . .
    H H19 0.7447 0.3740 0.3916 0.065 Uiso calc R 1 . .
    C C20 0.7732(2) 0.5017(3) 0.4589(2) 0.0417(5) Uani d . 1 . .
    C C21 0.8641(3) 0.5729(3) 0.3765(2) 0.0530(7) Uani d . 1 . .
    H H21 0.8931 0.5519 0.3142 0.064 Uiso calc R 1 . .
    C C22 0.9091(3) 0.6714(3) 0.3882(2) 0.0501(7) Uani d . 1 . .
    H H22 0.9683 0.7188 0.3341 0.060 Uiso calc R 1 . .
    C C23 0.8649(2) 0.7005(2) 0.4829(2) 0.0412(5) Uani d . 1 . .
    H H23 0.8960 0.7686 0.4899 0.049 Uiso calc R 1 . .
    C C24 0.7357(2) 0.5379(2) 0.55131(18) 0.0322(5) Uani d . 1 . .
    O O1 0.8615(13) 0.1721(13) 0.8303(11) 0.145(5) Uani d PDU 0.560(9) A 1
    C C25 0.8320(9) 0.1203(9) 0.9327(10) 0.153(5) Uani d PDU 0.560(9) A 1
    H H25 0.8587 0.1486 0.9860 0.184 Uiso calc PR 0.560(9) A 1
    C C26 0.7138(10) -0.0335(9) 0.8953(7) 0.105(3) Uani d PDU 0.560(9) A 1
    H H26A 0.7384 0.0105 0.8171 0.157 Uiso calc PR 0.560(9) A 1
    H H26B 0.6137 -0.0287 0.9020 0.157 Uiso calc PR 0.560(9) A 1
    H H26C 0.7571 -0.1207 0.9204 0.157 Uiso calc PR 0.560(9) A 1
    C C27 0.7266(10) -0.0410(11) 1.0865(6) 0.137(4) Uani d PDU 0.560(9) A 1
    H H27A 0.8004 -0.0406 1.1329 0.206 Uiso calc PR 0.560(9) A 1
    H H27B 0.7166 -0.1269 1.1017 0.206 Uiso calc PR 0.560(9) A 1
    H H27C 0.6401 0.0027 1.1039 0.206 Uiso calc PR 0.560(9) A 1
    O O1' 0.9009(13) 0.1667(11) 0.8546(11) 0.115(4) Uani d PDU 0.440(9) A 2
    C C25' 0.8264(10) 0.0799(9) 0.8675(9) 0.100(4) Uani d PDU 0.440(9) A 2
    H H25' 0.8180 0.0563 0.8067 0.120 Uiso calc PR 0.440(9) A 2
    C C26' 0.7784(13) 0.0665(13) 1.0524(9) 0.135(5) Uani d PDU 0.440(9) A 2
    H H26D 0.8736 0.0797 1.0528 0.202 Uiso calc PR 0.440(9) A 2
    H H26E 0.7569 0.0040 1.1246 0.202 Uiso calc PR 0.440(9) A 2
    H H26F 0.7161 0.1447 1.0393 0.202 Uiso calc PR 0.440(9) A 2
    C C27' 0.6808(12) -0.0719(10) 0.9728(17) 0.168(7) Uani d PDU 0.440(9) A 2
    H H27D 0.7428 -0.1478 0.9772 0.253 Uiso calc PR 0.440(9) A 2
    H H27E 0.6220 -0.0425 0.9069 0.253 Uiso calc PR 0.440(9) A 2
    H H27F 0.6234 -0.0895 1.0401 0.253 Uiso calc PR 0.440(9) A 2
loop_
    _atom_site_aniso_label
    _atom_site_aniso_U_11
    _atom_site_aniso_U_22
    _atom_site_aniso_U_33
    _atom_site_aniso_U_12
    _atom_site_aniso_U_13
    _atom_site_aniso_U_23
    Zn1 0.02905(14) 0.03305(16) 0.03096(15) -0.00828(10) 0.00059(10)
                                                                    -0.01436(11)
    Cl1 0.0364(3) 0.0549(4) 0.0340(3) -0.0079(3) 0.0019(2) -0.0225(3)
    Cl2 0.0604(4) 0.0398(3) 0.0463(4) -0.0088(3) 0.0078(3) -0.0180(3)
    O1W 0.0421(9) 0.0380(10) 0.0353(9) -0.0009(7) -0.0029(7) -0.0151(8)
    N1 0.0296(8) 0.0378(10) 0.0310(9) -0.0059(8) 0.0007(7) -0.0146(8)
    N2 0.0348(9) 0.0380(11) 0.0381(10) -0.0104(8) 0.0016(8) -0.0187(9)
    N3 0.0311(9) 0.0338(10) 0.0328(10) -0.0085(8) 0.0026(7) -0.0149(8)
    N4 0.0330(9) 0.0334(10) 0.0288(9) -0.0045(8) 0.0006(7) -0.0126(8)
    N5 0.106(2) 0.069(2) 0.099(2) -0.0437(19) 0.034(2) -0.0382(18)
    C1 0.0259(9) 0.0473(13) 0.0299(11) -0.0061(9) 0.0024(8) -0.0216(10)
    C2 0.0375(11) 0.0439(14) 0.0372(13) -0.0055(10) 0.0016(10) -0.0140(11)
    C3 0.0460(13) 0.0473(15) 0.0370(13) 0.0054(11) -0.0050(10) -0.0111(11)
    C4 0.0369(12) 0.0707(19) 0.0369(13) 0.0060(12) -0.0041(10) -0.0263(13)
    C5 0.0291(10) 0.0619(17) 0.0347(12) -0.0006(11) -0.0019(9) -0.0272(12)
    C6 0.0282(11) 0.081(2) 0.0568(17) -0.0059(12) -0.0015(11) -0.0421(16)
    C7 0.0324(12) 0.080(2) 0.0638(18) -0.0224(13) 0.0055(12) -0.0414(17)
    C8 0.0368(12) 0.0597(17) 0.0487(14) -0.0210(12) 0.0099(11) -0.0315(13)
    C9 0.0509(15) 0.0574(18) 0.0607(17) -0.0311(14) 0.0095(13) -0.0259(14)
    C10 0.0678(18) 0.0410(15) 0.0591(17) -0.0207(14) 0.0046(14) -0.0170(13)
    C11 0.0455(13) 0.0433(14) 0.0507(15) -0.0128(11) 0.0008(11) -0.0186(12)
    C12 0.0300(10) 0.0463(14) 0.0334(11) -0.0120(10) 0.0046(9) -0.0221(10)
    C13 0.0298(10) 0.0337(12) 0.0373(12) -0.0033(9) -0.0034(9) -0.0178(10)
    C14 0.0396(12) 0.0439(14) 0.0473(14) -0.0132(11) 0.0116(11) -0.0217(12)
    C15 0.0525(15) 0.0464(16) 0.0701(19) -0.0239(13) 0.0183(14) -0.0245(14)
    C16 0.0493(14) 0.0397(14) 0.078(2) -0.0167(12) 0.0029(14) -0.0287(14)
    C17 0.0383(12) 0.0397(13) 0.0556(15) -0.0055(10) -0.0061(11) -0.0272(12)
    C18 0.0564(15) 0.0518(17) 0.0673(19) -0.0064(13) -0.0096(14) -0.0413(15)
    C19 0.0628(16) 0.0637(19) 0.0514(16) 0.0021(14) -0.0078(13) -0.0426(15)
    C20 0.0448(12) 0.0485(15) 0.0347(12) 0.0034(11) -0.0042(10) -0.0229(11)
    C21 0.0577(15) 0.0673(19) 0.0321(13) 0.0035(14) 0.0048(11) -0.0235(13)
    C22 0.0520(15) 0.0549(17) 0.0351(13) -0.0078(13) 0.0126(11) -0.0108(12)
    C23 0.0424(12) 0.0421(14) 0.0358(13) -0.0077(11) 0.0062(10) -0.0119(11)
    C24 0.0324(10) 0.0346(12) 0.0303(11) 0.0019(9) -0.0046(9) -0.0156(9)
    O1 0.171(8) 0.152(8) 0.109(6) -0.028(6) 0.017(5) -0.050(5)
    C25 0.202(9) 0.147(8) 0.135(8) -0.061(7) 0.015(7) -0.069(7)
    C26 0.142(7) 0.100(6) 0.083(5) -0.003(5) -0.017(5) -0.049(5)
    C27 0.172(8) 0.157(8) 0.094(6) -0.049(6) 0.027(6) -0.054(6)
    O1' 0.147(7) 0.097(6) 0.107(7) -0.089(5) 0.063(6) -0.030(4)
    C25' 0.139(8) 0.088(6) 0.095(7) -0.033(6) 0.029(6) -0.058(5)
    C26' 0.144(8) 0.169(10) 0.094(7) -0.052(7) 0.020(6) -0.046(7)
    C27' 0.149(9) 0.152(10) 0.203(12) -0.045(8) 0.008(8) -0.059(8)
loop_
    _geom_bond_atom_site_label_1
    _geom_bond_atom_site_label_2
    _geom_bond_site_symmetry_2
    _geom_bond_distance
    _geom_bond_publ_flag
    Zn1 N1 . 2.190(2) y
    Zn1 N2 . 2.198(2) y
    Zn1 N3 . 2.157(2) y
    Zn1 N4 . 2.275(2) y
    Zn1 O1w . 2.090(2) y
    Zn1 Cl1 . 2.3520(6) y
    O1W H1W1 . 0.85(3) ?
    O1W H1W2 . 0.84(3) ?
    N1 C2 . 1.319(3) ?
    N1 C1 . 1.360(3) ?
    N2 C11 . 1.322(3) ?
    N2 C12 . 1.350(3) ?
    N3 C14 . 1.329(3) ?
    N3 C13 . 1.355(3) ?
    N4 C23 . 1.314(3) ?
    N4 C24 . 1.365(3) ?
    N5 C25' . 1.320(10) ?
    N5 C25 . 1.325(11) ?
    N5 C26' . 1.424(8) ?
    N5 C26 . 1.431(7) ?
    N5 C27' . 1.432(9) ?
    N5 C27 . 1.487(7) ?
    C1 C5 . 1.410(3) ?
    C1 C12 . 1.435(3) ?
    C2 C3 . 1.397(3) ?
    C2 H2 . 0.9300 ?
    C3 C4 . 1.357(4) ?
    C3 H3 . 0.9300 ?
    C4 C5 . 1.401(4) ?
    C4 H4 . 0.9300 ?
    C5 C6 . 1.433(4) ?
    C6 C7 . 1.332(4) ?
    C6 H6 . 0.9300 ?
    C7 C8 . 1.428(4) ?
    C7 H7 . 0.9300 ?
    C8 C9 . 1.408(4) ?
    C8 C12 . 1.414(3) ?
    C9 C10 . 1.357(4) ?
    C9 H9 . 0.9300 ?
    C10 C11 . 1.399(3) ?
    C10 H10 . 0.9300 ?
    C11 H11 . 0.9300 ?
    C13 C17 . 1.407(3) ?
    C13 C24 . 1.438(3) ?
    C14 C15 . 1.391(4) ?
    C14 H14 . 0.9300 ?
    C15 C16 . 1.369(4) ?
    C15 H15 . 0.9300 ?
    C16 C17 . 1.400(4) ?
    C16 H16 . 0.9300 ?
    C17 C18 . 1.431(4) ?
    C18 C19 . 1.349(4) ?
    C18 H18 . 0.9300 ?
    C19 C20 . 1.423(4) ?
    C19 H19 . 0.9300 ?
    C20 C24 . 1.404(3) ?
    C20 C21 . 1.416(4) ?
    C21 C22 . 1.354(4) ?
    C21 H21 . 0.9300 ?
    C22 C23 . 1.397(4) ?
    C22 H22 . 0.9300 ?
    C23 H23 . 0.9300 ?
    O1 C25 . 1.242(9) ?
    C25 H25 . 0.9300 ?
    C26 H26A . 0.9600 ?
    C26 H26B . 0.9600 ?
    C26 H26C . 0.9600 ?
    C27 H27A . 0.9600 ?
    C27 H27B . 0.9600 ?
    C27 H27C . 0.9600 ?
    O1' C25' . 1.291(19) ?
    C25' H25' . 0.9300 ?
    C26' H26D . 0.9600 ?
    C26' H26E . 0.9600 ?
    C26' H26F . 0.9600 ?
    C27' H27D . 0.9600 ?
    C27' H27E . 0.9600 ?
    C27' H27F . 0.9600 ?
loop_
    _geom_angle_atom_site_label_1
    _geom_angle_atom_site_label_2
    _geom_angle_atom_site_label_3
    _geom_angle_site_symmetry_1
    _geom_angle_site_symmetry_3
    _geom_angle
    _geom_angle_publ_flag
    O1W Zn1 N3 . . 96.59(7) ?
    O1W Zn1 N1 . . 167.57(6) ?
    N3 Zn1 N1 . . 91.38(7) ?
    O1W Zn1 N2 . . 93.77(7) ?
    N3 Zn1 N2 . . 160.59(7) ?
    N1 Zn1 N2 . . 75.98(7) ?
    O1W Zn1 N4 . . 86.13(7) ?
    N3 Zn1 N4 . . 75.15(6) ?
    N1 Zn1 N4 . . 86.72(6) ?
    N2 Zn1 N4 . . 89.27(7) ?
    O1W Zn1 Cl1 . . 93.08(5) ?
    N3 Zn1 Cl1 . . 97.30(5) ?
    N1 Zn1 Cl1 . . 95.36(5) ?
    N2 Zn1 Cl1 . . 98.48(5) ?
    N4 Zn1 Cl1 . . 172.25(5) ?
    Zn1 O1W H1W1 . . 114(2) ?
    Zn1 O1W H1W2 . . 120(2) ?
    H1W1 O1W H1W2 . . 110(3) ?
    C2 N1 C1 . . 118.2(2) ?
    C2 N1 Zn1 . . 127.51(15) ?
    C1 N1 Zn1 . . 114.19(15) ?
    C11 N2 C12 . . 118.1(2) ?
    C11 N2 Zn1 . . 127.78(16) ?
    C12 N2 Zn1 . . 114.09(15) ?
    C14 N3 C13 . . 117.80(19) ?
    C14 N3 Zn1 . . 125.44(16) ?
    C13 N3 Zn1 . . 116.76(14) ?
    C23 N4 C24 . . 117.9(2) ?
    C23 N4 Zn1 . . 129.65(17) ?
    C24 N4 Zn1 . . 112.42(13) ?
    C25' N5 C26' . . 115.4(8) ?
    C25 N5 C26 . . 128.7(7) ?
    C25' N5 C27' . . 119.3(10) ?
    C26' N5 C27' . . 125.4(9) ?
    C25 N5 C27 . . 119.5(8) ?
    C26 N5 C27 . . 111.8(6) ?
    N1 C1 C5 . . 122.3(2) ?
    N1 C1 C12 . . 117.64(19) ?
    C5 C1 C12 . . 120.0(2) ?
    N1 C2 C3 . . 122.9(2) ?
    N1 C2 H2 . . 118.6 ?
    C3 C2 H2 . . 118.6 ?
    C4 C3 C2 . . 119.5(3) ?
    C4 C3 H3 . . 120.2 ?
    C2 C3 H3 . . 120.2 ?
    C3 C4 C5 . . 119.6(2) ?
    C3 C4 H4 . . 120.2 ?
    C5 C4 H4 . . 120.2 ?
    C4 C5 C1 . . 117.3(2) ?
    C4 C5 C6 . . 123.9(2) ?
    C1 C5 C6 . . 118.8(2) ?
    C7 C6 C5 . . 121.4(2) ?
    C7 C6 H6 . . 119.3 ?
    C5 C6 H6 . . 119.3 ?
    C6 C7 C8 . . 121.4(2) ?
    C6 C7 H7 . . 119.3 ?
    C8 C7 H7 . . 119.3 ?
    C9 C8 C12 . . 116.8(2) ?
    C9 C8 C7 . . 123.9(2) ?
    C12 C8 C7 . . 119.4(3) ?
    C10 C9 C8 . . 119.7(2) ?
    C10 C9 H9 . . 120.1 ?
    C8 C9 H9 . . 120.1 ?
    C9 C10 C11 . . 119.4(3) ?
    C9 C10 H10 . . 120.3 ?
    C11 C10 H10 . . 120.3 ?
    N2 C11 C10 . . 122.9(2) ?
    N2 C11 H11 . . 118.5 ?
    C10 C11 H11 . . 118.5 ?
    N2 C12 C8 . . 123.0(2) ?
    N2 C12 C1 . . 118.07(19) ?
    C8 C12 C1 . . 118.9(2) ?
    N3 C13 C17 . . 122.6(2) ?
    N3 C13 C24 . . 117.74(19) ?
    C17 C13 C24 . . 119.6(2) ?
    N3 C14 C15 . . 123.4(2) ?
    N3 C14 H14 . . 118.3 ?
    C15 C14 H14 . . 118.3 ?
    C16 C15 C14 . . 119.0(2) ?
    C16 C15 H15 . . 120.5 ?
    C14 C15 H15 . . 120.5 ?
    C15 C16 C17 . . 119.6(2) ?
    C15 C16 H16 . . 120.2 ?
    C17 C16 H16 . . 120.2 ?
    C16 C17 C13 . . 117.6(2) ?
    C16 C17 C18 . . 123.1(2) ?
    C13 C17 C18 . . 119.3(2) ?
    C19 C18 C17 . . 120.6(2) ?
    C19 C18 H18 . . 119.7 ?
    C17 C18 H18 . . 119.7 ?
    C18 C19 C20 . . 121.6(2) ?
    C18 C19 H19 . . 119.2 ?
    C20 C19 H19 . . 119.2 ?
    C24 C20 C21 . . 116.6(2) ?
    C24 C20 C19 . . 119.4(2) ?
    C21 C20 C19 . . 124.0(2) ?
    C22 C21 C20 . . 120.2(2) ?
    C22 C21 H21 . . 119.9 ?
    C20 C21 H21 . . 119.9 ?
    C21 C22 C23 . . 118.9(2) ?
    C21 C22 H22 . . 120.6 ?
    C23 C22 H22 . . 120.6 ?
    N4 C23 C22 . . 123.6(2) ?
    N4 C23 H23 . . 118.2 ?
    C22 C23 H23 . . 118.2 ?
    N4 C24 C20 . . 122.8(2) ?
    N4 C24 C13 . . 117.76(19) ?
    C20 C24 C13 . . 119.4(2) ?
    O1 C25 N5 . . 118.4(13) ?
    O1 C25 H25 . . 120.8 ?
    N5 C25 H25 . . 120.8 ?
    N5 C26 H26A . . 109.5 ?
    N5 C26 H26B . . 109.5 ?
    N5 C26 H26C . . 109.5 ?
    N5 C27 H27A . . 109.5 ?
    N5 C27 H27B . . 109.5 ?
    N5 C27 H27C . . 109.5 ?
    O1' C25' N5 . . 122.1(11) ?
    O1' C25' H25' . . 118.9 ?
    N5 C25' H25' . . 118.9 ?
    N5 C26' H26D . . 109.5 ?
    N5 C26' H26E . . 109.5 ?
    H26D C26' H26E . . 109.5 ?
    N5 C26' H26F . . 109.5 ?
    H26D C26' H26F . . 109.5 ?
    H26E C26' H26F . . 109.5 ?
    N5 C27' H27D . . 109.5 ?
    N5 C27' H27E . . 109.5 ?
    H27D C27' H27E . . 109.5 ?
    N5 C27' H27F . . 109.5 ?
    H27D C27' H27F . . 109.5 ?
    H27E C27' H27F . . 109.5 ?
loop_
    _geom_torsion_atom_site_label_1
    _geom_torsion_atom_site_label_2
    _geom_torsion_atom_site_label_3
    _geom_torsion_atom_site_label_4
    _geom_torsion_site_symmetry_1
    _geom_torsion_site_symmetry_2
    _geom_torsion_site_symmetry_3
    _geom_torsion_site_symmetry_4
    _geom_torsion
    _geom_torsion_publ_flag
    O1W Zn1 N1 C2 . . . . -146.2(3) ?
    N3 Zn1 N1 C2 . . . . -16.20(19) ?
    N2 Zn1 N1 C2 . . . . 178.7(2) ?
    N4 Zn1 N1 C2 . . . . -91.24(19) ?
    Cl1 Zn1 N1 C2 . . . . 81.27(19) ?
    O1W Zn1 N1 C1 . . . . 36.5(4) ?
    N3 Zn1 N1 C1 . . . . 166.52(14) ?
    N2 Zn1 N1 C1 . . . . 1.41(14) ?
    N4 Zn1 N1 C1 . . . . 91.48(14) ?
    Cl1 Zn1 N1 C1 . . . . -96.01(14) ?
    O1W Zn1 N2 C11 . . . . 7.4(2) ?
    N3 Zn1 N2 C11 . . . . 129.6(2) ?
    N1 Zn1 N2 C11 . . . . -179.8(2) ?
    N4 Zn1 N2 C11 . . . . 93.4(2) ?
    Cl1 Zn1 N2 C11 . . . . -86.3(2) ?
    O1W Zn1 N2 C12 . . . . -173.77(15) ?
    N3 Zn1 N2 C12 . . . . -51.5(3) ?
    N1 Zn1 N2 C12 . . . . -0.90(15) ?
    N4 Zn1 N2 C12 . . . . -87.70(15) ?
    Cl1 Zn1 N2 C12 . . . . 92.54(15) ?
    O1W Zn1 N3 C14 . . . . -99.15(19) ?
    N1 Zn1 N3 C14 . . . . 90.41(19) ?
    N2 Zn1 N3 C14 . . . . 139.0(2) ?
    N4 Zn1 N3 C14 . . . . 176.6(2) ?
    Cl1 Zn1 N3 C14 . . . . -5.17(19) ?
    O1W Zn1 N3 C13 . . . . 80.64(16) ?
    N1 Zn1 N3 C13 . . . . -89.80(16) ?
    N2 Zn1 N3 C13 . . . . -41.2(3) ?
    N4 Zn1 N3 C13 . . . . -3.56(15) ?
    Cl1 Zn1 N3 C13 . . . . 174.62(15) ?
    O1W Zn1 N4 C23 . . . . 82.8(2) ?
    N3 Zn1 N4 C23 . . . . -179.3(2) ?
    N1 Zn1 N4 C23 . . . . -87.0(2) ?
    N2 Zn1 N4 C23 . . . . -11.0(2) ?
    O1W Zn1 N4 C24 . . . . -94.44(15) ?
    N3 Zn1 N4 C24 . . . . 3.43(14) ?
    N1 Zn1 N4 C24 . . . . 95.73(15) ?
    N2 Zn1 N4 C24 . . . . 171.73(15) ?
    C2 N1 C1 C5 . . . . -0.5(3) ?
    Zn1 N1 C1 C5 . . . . 177.05(16) ?
    C2 N1 C1 C12 . . . . -179.31(19) ?
    Zn1 N1 C1 C12 . . . . -1.8(2) ?
    C1 N1 C2 C3 . . . . 1.0(3) ?
    Zn1 N1 C2 C3 . . . . -176.18(17) ?
    N1 C2 C3 C4 . . . . -0.4(4) ?
    C2 C3 C4 C5 . . . . -0.8(4) ?
    C3 C4 C5 C1 . . . . 1.2(3) ?
    C3 C4 C5 C6 . . . . -179.4(2) ?
    N1 C1 C5 C4 . . . . -0.6(3) ?
    C12 C1 C5 C4 . . . . 178.2(2) ?
    N1 C1 C5 C6 . . . . -180.0(2) ?
    C12 C1 C5 C6 . . . . -1.2(3) ?
    C4 C5 C6 C7 . . . . 179.6(2) ?
    C1 C5 C6 C7 . . . . -1.1(4) ?
    C5 C6 C7 C8 . . . . 2.9(4) ?
    C6 C7 C8 C9 . . . . 177.4(3) ?
    C6 C7 C8 C12 . . . . -2.3(4) ?
    C12 C8 C9 C10 . . . . 0.9(4) ?
    C7 C8 C9 C10 . . . . -178.8(3) ?
    C8 C9 C10 C11 . . . . -1.1(4) ?
    C12 N2 C11 C10 . . . . 0.0(4) ?
    Zn1 N2 C11 C10 . . . . 178.9(2) ?
    C9 C10 C11 N2 . . . . 0.6(4) ?
    C11 N2 C12 C8 . . . . -0.2(3) ?
    Zn1 N2 C12 C8 . . . . -179.21(17) ?
    C11 N2 C12 C1 . . . . 179.3(2) ?
    Zn1 N2 C12 C1 . . . . 0.3(2) ?
    C9 C8 C12 N2 . . . . -0.2(3) ?
    C7 C8 C12 N2 . . . . 179.5(2) ?
    C9 C8 C12 C1 . . . . -179.8(2) ?
    C7 C8 C12 C1 . . . . 0.0(3) ?
    N1 C1 C12 N2 . . . . 1.0(3) ?
    C5 C1 C12 N2 . . . . -177.85(19) ?
    N1 C1 C12 C8 . . . . -179.48(19) ?
    C5 C1 C12 C8 . . . . 1.7(3) ?
    C14 N3 C13 C17 . . . . 2.6(3) ?
    Zn1 N3 C13 C17 . . . . -177.17(17) ?
    C14 N3 C13 C24 . . . . -176.9(2) ?
    Zn1 N3 C13 C24 . . . . 3.3(3) ?
    C13 N3 C14 C15 . . . . -2.3(4) ?
    Zn1 N3 C14 C15 . . . . 177.5(2) ?
    N3 C14 C15 C16 . . . . 0.2(4) ?
    C14 C15 C16 C17 . . . . 1.7(4) ?
    C15 C16 C17 C13 . . . . -1.3(4) ?
    C15 C16 C17 C18 . . . . 178.0(3) ?
    N3 C13 C17 C16 . . . . -0.9(4) ?
    C24 C13 C17 C16 . . . . 178.7(2) ?
    N3 C13 C17 C18 . . . . 179.8(2) ?
    C24 C13 C17 C18 . . . . -0.6(3) ?
    C16 C17 C18 C19 . . . . -178.5(3) ?
    C13 C17 C18 C19 . . . . 0.8(4) ?
    C17 C18 C19 C20 . . . . -0.2(4) ?
    C18 C19 C20 C24 . . . . -0.6(4) ?
    C18 C19 C20 C21 . . . . 178.9(3) ?
    C24 C20 C21 C22 . . . . -0.8(4) ?
    C19 C20 C21 C22 . . . . 179.7(3) ?
    C20 C21 C22 C23 . . . . 0.4(4) ?
    C24 N4 C23 C22 . . . . -0.4(4) ?
    Zn1 N4 C23 C22 . . . . -177.58(18) ?
    C21 C22 C23 N4 . . . . 0.3(4) ?
    C23 N4 C24 C20 . . . . 0.0(3) ?
    Zn1 N4 C24 C20 . . . . 177.58(17) ?
    C23 N4 C24 C13 . . . . 179.4(2) ?
    Zn1 N4 C24 C13 . . . . -3.0(2) ?
    C21 C20 C24 N4 . . . . 0.7(3) ?
    C19 C20 C24 N4 . . . . -179.8(2) ?
    C21 C20 C24 C13 . . . . -178.7(2) ?
    C19 C20 C24 C13 . . . . 0.8(3) ?
    N3 C13 C24 N4 . . . . 0.0(3) ?
    C17 C13 C24 N4 . . . . -179.6(2) ?
    N3 C13 C24 C20 . . . . 179.4(2) ?
    C17 C13 C24 C20 . . . . -0.1(3) ?
    C26 N5 C25 O1 . . . . 0.8(4) ?
    C27 N5 C25 O1 . . . . 179.3(3) ?
    C26' N5 C25' O1' . . . . 0.8(3) ?
    C27' N5 C25' O1' . . . . -179.9(3) ?
loop_
    _geom_hbond_atom_site_label_D
    _geom_hbond_atom_site_label_H
    _geom_hbond_atom_site_label_A
    _geom_hbond_site_symmetry_A
    _geom_hbond_distance_DH
    _geom_hbond_distance_HA
    _geom_hbond_distance_DA
    _geom_hbond_angle_DHA
    _geom_hbond_publ_flag
    O1w H1w1 Cl2 . 0.85(3) 2.29(3) 3.112(2) 163(3) yes
    O1w H1w2 Cl2 2_676 0.84(3) 2.24(3) 3.079(2) 172(3) yes
