# Supplementary material for: Aqua­chloridobis(1,10-phenanthroline-κ2 N,N′)zinc(II) chloride N,N-dimethyl­formamide solvate
Source: Acta Crystallogr Sect E Struct Rep Online. 2008 Jan 25;64(Pt 2):m423. doi: 10.1107/S1600536808002237 (PMC2960305; doi:10.1107/S1600536808002237)
Supplement: Supplementary file 2 [file e-64-0m423-Isup2.hkl]

# 
# h,k,l, Fc-squared, Fo-squared, sigma(Fo-squared) and status flag 
# 
data_I
_shelx_title '  P-1' 
_shelx_refln_list_code          4 
_shelx_F_calc_maximum      254.69 
_exptl_crystal_F_000       604.00 
_reflns_d_resolution_high  0.7702 
 
loop_ 
 _symmetry_equiv_pos_as_xyz 
 'x, y, z' 
 '-x, -y, -z' 
 
_cell_length_a     9.6743 
_cell_length_b    11.6096 
_cell_length_c    12.7486 
_cell_angle_alpha  67.004 
_cell_angle_beta   85.995 
_cell_angle_gamma  80.025 
 
_shelx_F_squared_multiplier     1.000 
 
loop_ 
 _refln_index_h 
 _refln_index_k 
 _refln_index_l 
 _refln_F_squared_calc 
 _refln_F_squared_meas 
 _refln_F_squared_sigma 
 _refln_observed_status 
   2   0   0      497.19      441.24      3.90 o 
   3   0   0       66.31       67.57      6.89 o 
   4   0   0      377.87      381.13      9.24 o 
   5   0   0      211.44      182.28      3.93 o 
   6   0   0       53.92       55.16      2.99 o 
   7   0   0      362.91      330.48      5.51 o 
   8   0   0      183.23      176.85      5.74 o 
   9   0   0       31.72       34.45      3.07 o 
  10   0   0      393.52      375.31      6.08 o 
  11   0   0      252.17      250.25     20.16 o 
  12   0   0       21.16        3.91      9.57 o 
 -12   1   0        6.92       -2.13     14.92 o 
 -11   1   0       82.72       90.98      6.81 o 
 -10   1   0      132.35      130.91      6.92 o 
  -9   1   0      765.53      773.19     11.76 o 
  -8   1   0      129.13      126.59      4.93 o 
  -7   1   0      236.77      227.48      5.34 o 
  -6   1   0     1432.52     1401.08     11.77 o 
  -5   1   0     1340.08     1282.45     12.19 o 
  -4   1   0      318.89      304.52      5.04 o 
  -3   1   0      150.59      157.94      3.16 o 
  -2   1   0      967.47      808.82      6.37 o 
  -1   1   0     5118.02     5250.53     41.30 o 
   2   1   0     1762.44     1922.94     33.99 o 
   3   1   0     1116.60     1094.02      6.89 o 
   4   1   0       46.12       37.50      1.35 o 
   5   1   0      630.76      647.52      5.42 o 
   6   1   0      652.89      654.79      6.80 o 
   7   1   0     1448.58     1442.91     10.93 o 
   8   1   0      500.18      504.07      7.16 o 
   9   1   0        4.69        5.16      2.46 o 
  10   1   0      485.76      458.29      8.28 o 
  11   1   0        2.25        0.88      6.93 o 
  12   1   0      107.27      112.23     10.73 o 
 -11   2   0       21.49       15.77      5.58 o 
 -10   2   0      381.17      367.87      9.58 o 
  -9   2   0      120.87      132.12      6.00 o 
  -8   2   0      409.47      421.40      8.24 o 
  -7   2   0      748.12      771.98     11.42 o 
  -6   2   0        0.84        2.90      2.35 o 
  -5   2   0      203.02      152.46      6.37 o 
  -4   2   0     3765.71     4172.00     35.81 o 
  -3   2   0        6.37        8.28      1.97 o 
  -2   2   0     4553.58     4613.16     39.78 o 
  -1   2   0      434.89      450.86      5.86 o 
   0   2   0      541.31      645.18      6.76 o 
   1   2   0     5037.56     5257.15     41.31 o 
   2   2   0      105.18      100.77      2.30 o 
   3   2   0       16.01       17.55      0.86 o 
   4   2   0      537.40      523.81      4.65 o 
   5   2   0      469.00      480.58      3.79 o 
   6   2   0     2548.05     2574.13     20.25 o 
   7   2   0      107.73      100.30      3.57 o 
   8   2   0     1654.40     1700.40     19.06 o 
   9   2   0      309.75      307.87      5.58 o 
  10   2   0      232.36      220.80      6.75 o 
  11   2   0      122.52      143.03     13.78 o 
  12   2   0       58.82       36.90     20.73 o 
 -11   3   0      134.30      130.91     33.96 o 
 -10   3   0      342.12      325.26     10.73 o 
  -9   3   0       45.66       42.38      4.92 o 
  -8   3   0      263.13      252.32      6.68 o 
  -7   3   0       88.83       83.00      4.61 o 
  -6   3   0      173.46      162.75      4.92 o 
  -5   3   0      405.82      426.98      8.54 o 
  -4   3   0        0.04        2.49      2.90 o 
  -3   3   0     1711.83     1614.93     17.77 o 
  -2   3   0      291.59      221.74     11.50 o 
  -1   3   0     1451.61     1512.33     14.59 o 
   0   3   0    11207.96    11241.11     99.79 o 
   1   3   0     2202.28     2207.29     24.47 o 
   2   3   0      236.11      233.65      4.21 o 
   3   3   0     5554.28     6130.27     72.18 o 
   4   3   0      898.75     1057.90      9.60 o 
   5   3   0       40.69       50.70      1.29 o 
   6   3   0      136.64      122.94      1.87 o 
   7   3   0     1093.28     1043.28      7.14 o 
   8   3   0      791.98      752.62     12.48 o 
   9   3   0       89.72      111.00     11.24 o 
  10   3   0      577.74      617.73     20.65 o 
  11   3   0      585.87      618.18     21.98 o 
  12   3   0        4.11        8.81     17.50 o 
 -11   4   0       49.23       51.19     14.54 o 
 -10   4   0        7.26       10.99      4.85 o 
  -9   4   0      988.46      926.84     13.88 o 
  -8   4   0      179.48      190.82      8.71 o 
  -7   4   0        1.06        1.28      3.52 o 
  -6   4   0      470.94      443.50      7.78 o 
  -5   4   0      173.54      159.11      5.75 o 
  -4   4   0      179.96      159.67      5.85 o 
  -3   4   0       48.16       53.08      5.14 o 
  -2   4   0     1895.45     1794.54     20.80 o 
  -1   4   0     2611.07     2450.76     23.18 o 
   0   4   0       74.28       78.14      3.57 o 
   1   4   0     4944.65     5098.52     45.13 o 
   2   4   0     4928.36     5019.26     42.81 o 
   3   4   0     1136.33     1213.20     10.42 o 
   4   4   0     1327.89     1432.81     15.92 o 
   5   4   0      140.38      129.30      1.55 o 
   6   4   0       40.49       46.20      6.91 o 
   7   4   0      357.23      393.27     13.44 o 
   8   4   0       20.94       27.82      8.47 o 
   9   4   0      890.73      894.04     23.84 o 
  10   4   0      341.32      384.73     18.03 o 
  11   4   0        0.28        3.34      9.11 o 
  12   4   0       48.32       39.18     13.25 o 
 -10   5   0      120.55      133.76      7.75 o 
  -9   5   0       68.49       40.80     17.14 o 
  -8   5   0      307.98      322.97      9.74 o 
  -7   5   0      843.19      813.66     13.20 o 
  -6   5   0      246.11      270.11      7.19 o 
  -5   5   0        1.99        4.49      3.35 o 
  -4   5   0      212.50      249.42      8.91 o 
  -3   5   0       24.40       36.17      7.54 o 
  -2   5   0      498.59      531.92      8.91 o 
  -1   5   0     1291.51     1478.77     16.55 o 
   0   5   0      210.15      173.67      5.76 o 
   1   5   0     3747.75     3621.00     45.00 o 
   2   5   0        5.54        5.31      1.93 o 
   3   5   0     2496.42     2481.97     22.71 o 
   4   5   0     1272.73     1235.89     10.85 o 
   5   5   0      143.58      157.20      3.27 o 
   6   5   0      695.87      717.79     16.85 o 
   7   5   0      615.33      661.38     17.84 o 
   8   5   0        2.45        3.19      7.02 o 
   9   5   0      143.02      178.95     13.67 o 
  10   5   0        2.00       16.21     10.25 o 
  11   5   0      277.74      298.41     18.71 o 
  12   5   0       18.22       20.31     12.64 o 
 -10   6   0        3.21        3.39      5.78 o 
  -9   6   0       55.98       70.18     11.83 o 
  -8   6   0      391.94      382.35     10.24 o 
  -7   6   0       80.91       86.57      8.34 o 
  -6   6   0      271.05      289.21     10.24 o 
  -5   6   0      142.97      137.13      8.21 o 
  -4   6   0        3.29       12.06      5.05 o 
  -3   6   0     1186.43     1132.30     15.98 o 
  -2   6   0      634.92      618.76     10.79 o 
  -1   6   0     1335.83     1330.66     20.08 o 
   0   6   0     3469.64     3291.60     32.60 o 
   1   6   0      529.88      572.49     12.01 o 
   2   6   0       83.61       77.36      4.26 o 
   3   6   0      417.13      377.15      8.67 o 
   4   6   0      214.09      200.94      5.92 o 
   5   6   0      428.40      444.18     12.17 o 
   6   6   0       80.10       76.48      7.86 o 
   7   6   0        8.00        5.39      7.17 o 
   8   6   0      171.50      183.88     20.95 o 
   9   6   0       22.55       28.81     17.23 o 
  10   6   0      410.00      442.66     30.56 o 
  11   6   0      198.82      221.69     18.11 o 
  12   6   0       12.81       11.50     12.60 o 
  -9   7   0      142.43      141.00      8.79 o 
  -8   7   0      194.12      193.56      9.87 o 
  -7   7   0       70.19       81.29      8.60 o 
  -6   7   0      660.87      626.29     12.07 o 
  -5   7   0      458.08      432.14     12.78 o 
  -4   7   0       97.43       77.45     12.51 o 
  -3   7   0      276.78      312.24     11.55 o 
  -2   7   0      283.90      258.90     10.50 o 
  -1   7   0     3429.54     3623.41     39.04 o 
   0   7   0      433.15      430.39     12.64 o 
   1   7   0      749.29      774.01     11.26 o 
   2   7   0     2923.35     2762.39     40.92 o 
   3   7   0      351.19      324.96      7.12 o 
   4   7   0       67.11       70.40      4.12 o 
   5   7   0      374.76      360.19      5.40 o 
   6   7   0      585.61      520.69      7.08 o 
   7   7   0        4.66        3.99      7.40 o 
   8   7   0       28.41       41.45     10.78 o 
   9   7   0      938.78      962.98     27.26 o 
  10   7   0      215.58      239.64     18.03 o 
  11   7   0        1.52        7.21     11.39 o 
  -8   8   0       47.28       47.61      7.56 o 
  -7   8   0      433.89      427.11     28.35 o 
  -6   8   0      117.81      132.68     10.72 o 
  -5   8   0       86.14      105.52      9.64 o 
  -4   8   0        7.10        8.04      6.19 o 
  -3   8   0      208.64      211.24     14.29 o 
  -2   8   0        5.51        2.60      4.83 o 
  -1   8   0       10.63       17.19      6.37 o 
   0   8   0     2245.55     2193.80     25.95 o 
   1   8   0     1785.92     1676.55     22.03 o 
   2   8   0        1.51        0.21      7.16 o 
   3   8   0       26.13       43.13      6.15 o 
   4   8   0     2083.56     2066.80     26.71 o 
   5   8   0     1188.29     1158.35     16.70 o 
   6   8   0      469.37      482.28      6.98 o 
   7   8   0        4.95        5.47      2.13 o 
   8   8   0      148.33      163.50     14.96 o 
   9   8   0       64.87       66.47     13.93 o 
  10   8   0       20.81       22.09     12.94 o 
  -8   9   0       54.01       52.91      9.89 o 
  -7   9   0        3.52        1.03      6.93 o 
  -6   9   0      162.75      162.60     12.66 o 
  -5   9   0      371.21      382.24     22.48 o 
  -4   9   0       25.36       19.49      9.27 o 
  -3   9   0        2.23       -2.14      9.37 o 
  -2   9   0       28.42       23.29      6.75 o 
  -1   9   0      151.26      142.98      8.36 o 
   0   9   0      333.83      332.06     11.67 o 
   1   9   0       96.63       96.13      6.48 o 
   2   9   0      371.75      392.55      8.79 o 
   3   9   0      213.24      202.26      6.87 o 
   4   9   0       23.59       20.66      4.34 o 
   5   9   0     1538.95     1443.90     23.19 o 
   6   9   0       29.74       25.24      3.95 o 
   7   9   0      139.54      136.93      4.75 o 
   8   9   0      124.81      139.54     15.60 o 
   9   9   0       17.78        9.41     11.58 o 
  10   9   0      122.53      124.47     17.96 o 
  -7  10   0       34.58       31.64      9.00 o 
  -6  10   0       74.04       84.24     12.18 o 
  -5  10   0       24.81       22.82      9.49 o 
  -4  10   0      200.91      211.75     13.06 o 
  -3  10   0       63.01       66.42      9.54 o 
  -2  10   0      145.20      127.91     12.38 o 
  -1  10   0      100.81      134.04     12.89 o 
   0  10   0      115.01       87.84      7.69 o 
   1  10   0      228.27      199.15     10.50 o 
   2  10   0      436.24      423.64     11.71 o 
   3  10   0      120.25      125.50      6.32 o 
   4  10   0      211.38      216.27      6.29 o 
   5  10   0       29.14       26.51      4.99 o 
   6  10   0      385.50      383.56      6.47 o 
   7  10   0       37.58       33.86      3.34 o 
   8  10   0        9.84       30.10     21.79 o 
   9  10   0      169.93      174.88     30.10 o 
  -5  11   0       34.07       24.50     13.20 o 
  -4  11   0       12.94       12.81     15.37 o 
  -3  11   0       33.48       36.36     11.67 o 
  -2  11   0       72.31       76.45     11.89 o 
  -1  11   0       21.03       11.57      9.11 o 
   0  11   0      229.47      258.17     11.00 o 
   1  11   0      614.66      645.94     15.72 o 
   2  11   0        6.20        3.83      4.82 o 
   3  11   0      396.26      402.02      9.78 o 
   4  11   0      244.95      227.97      8.51 o 
   5  11   0        5.26        5.16      4.95 o 
   6  11   0       13.64        9.70      3.82 o 
   7  11   0        1.24        5.47     10.97 o 
   8  11   0      101.55      116.01     17.73 o 
   9  11   0        6.19       -3.99     12.34 o 
  -4  12   0        0.86       -9.45     10.01 o 
  -3  12   0        1.12       -2.16      9.31 o 
  -2  12   0        0.80        0.00      5.31 o 
  -1  12   0       44.83       52.15      9.66 o 
   0  12   0       24.49       33.82      8.16 o 
   1  12   0       50.89       63.96      8.08 o 
   2  12   0      320.02      294.67     12.36 o 
   3  12   0      253.94      263.54     10.65 o 
   4  12   0        0.36        0.89      4.32 o 
   5  12   0      113.97      121.25      7.21 o 
   6  12   0       15.50        8.76      4.26 o 
   7  12   0        6.01       -7.63     12.53 o 
  -2  13   0       26.38       34.55     17.88 o 
  -1  13   0       26.55       24.55      9.41 o 
   0  13   0        4.64        3.49      7.03 o 
   1  13   0        4.13        2.41      6.99 o 
   2  13   0       71.05       44.14     30.58 o 
   3  13   0       27.98       19.15     15.34 o 
   4  13   0       53.51       23.97     25.53 o 
   5  13   0        0.19       -0.53      3.50 o 
   6  13   0       92.66       61.34     11.92 o 
  -5 -13   1        4.68        2.93      4.99 o 
  -4 -13   1        4.93        6.61      6.62 o 
  -3 -13   1      103.41      103.65     11.08 o 
  -2 -13   1        0.93        3.05      6.61 o 
  -1 -13   1      133.18      127.56     10.31 o 
   0 -13   1      167.79      179.89     15.14 o 
   1 -13   1       60.60       66.64     11.20 o 
  -7 -12   1       11.51       22.59     23.88 o 
  -6 -12   1       27.45       -0.04      3.30 o 
  -5 -12   1       30.68       11.42     10.67 o 
  -4 -12   1       15.53        7.50      7.31 o 
  -3 -12   1       85.87       80.60      6.90 o 
  -2 -12   1       62.77       48.74      7.10 o 
  -1 -12   1       61.00       80.48     10.46 o 
   0 -12   1        3.77       10.17      7.37 o 
   1 -12   1      119.09      134.64     13.72 o 
   2 -12   1      121.68      123.00     14.98 o 
   3 -12   1       15.58       21.22     12.49 o 
  -8 -11   1       36.24        9.72     21.94 o 
  -7 -11   1       62.92       52.50     24.26 o 
  -6 -11   1        8.04        1.94      2.97 o 
  -5 -11   1       77.63       69.08     25.13 o 
  -4 -11   1      325.84      322.28      9.60 o 
  -3 -11   1        0.23       -4.61      6.83 o 
  -2 -11   1      366.22      362.29     12.49 o 
  -1 -11   1       37.70       31.46      6.95 o 
   0 -11   1       10.89        8.01      7.72 o 
   1 -11   1       60.10       64.83     11.17 o 
   2 -11   1        0.08        8.68     12.96 o 
   3 -11   1       27.55       22.68      9.39 o 
   4 -11   1       60.80       61.95     11.72 o 
   5 -11   1       30.15       36.44     11.82 o 
  -9 -10   1        0.79        9.98     13.02 o 
  -8 -10   1      127.20      142.47     17.46 o 
  -7 -10   1       78.37      107.12     15.41 o 
  -6 -10   1       23.17        9.12      5.88 o 
  -5 -10   1        1.92       -0.35      2.23 o 
  -4 -10   1       59.06       52.16     11.07 o 
  -3 -10   1     1247.62     1201.39     20.44 o 
  -2 -10   1      300.43      287.75      9.01 o 
  -1 -10   1      239.05      217.51     10.65 o 
   0 -10   1      240.39      266.93     10.76 o 
   1 -10   1      264.35      268.69     11.22 o 
   2 -10   1       27.37       25.45     12.98 o 
   3 -10   1      109.58      118.54     10.92 o 
   4 -10   1        4.75        8.87      8.62 o 
   5 -10   1        0.92        8.04     14.41 o 
   6 -10   1        2.55        6.92      9.23 o 
 -10  -9   1       73.87       66.13     17.04 o 
  -9  -9   1      306.53      374.44     22.09 o 
  -8  -9   1      243.33      259.27     18.26 o 
  -7  -9   1        9.22        4.55      1.90 o 
  -6  -9   1      148.42      153.79      4.15 o 
  -5  -9   1      350.23      340.57      6.09 o 
  -4  -9   1      438.66      409.58      7.44 o 
  -3  -9   1      283.40      290.67      7.26 o 
  -2  -9   1      316.88      335.08      9.88 o 
  -1  -9   1      774.88      793.48     15.61 o 
   0  -9   1        6.58        0.56      7.19 o 
   1  -9   1      233.71      240.48     13.40 o 
   2  -9   1      686.58      697.68     15.58 o 
   3  -9   1       28.89       38.15      9.79 o 
   4  -9   1       38.62       53.55      9.30 o 
   5  -9   1        0.73        2.28      6.99 o 
   6  -9   1        4.43        7.26      8.24 o 
   7  -9   1       16.27       11.61      8.97 o 
 -10  -8   1      233.59      266.71     31.85 o 
  -9  -8   1       48.24       60.51     22.89 o 
  -8  -8   1      229.34      253.69     27.29 o 
  -7  -8   1      984.45     1060.99     38.45 o 
  -6  -8   1      957.65      951.76     13.16 o 
  -5  -8   1       37.38       42.98      2.75 o 
  -4  -8   1       72.32       65.22      6.07 o 
  -3  -8   1      384.17      347.56     10.08 o 
  -2  -8   1      266.38      254.64      6.84 o 
  -1  -8   1      113.51      113.24      7.31 o 
   0  -8   1      444.14      407.46      9.85 o 
   1  -8   1      677.12      685.31     18.95 o 
   2  -8   1      107.91       93.53     11.62 o 
   3  -8   1      434.53      477.62     18.20 o 
   4  -8   1       84.82      108.41     10.76 o 
   5  -8   1      160.93      166.47     13.00 o 
   6  -8   1      145.74      164.72     11.60 o 
   7  -8   1       73.68       61.09      7.54 o 
   8  -8   1        3.18        1.96      5.38 o 
 -11  -7   1       56.48       35.72     14.88 o 
 -10  -7   1       23.08       22.62     12.60 o 
  -9  -7   1       34.50       36.21     12.75 o 
  -8  -7   1      916.41      961.73     26.61 o 
  -7  -7   1       41.91       47.26     10.48 o 
  -6  -7   1       28.07       30.77      2.70 o 
  -5  -7   1        3.69        4.42      1.58 o 
  -4  -7   1       45.58       39.52      2.68 o 
  -3  -7   1      263.37      245.34      5.19 o 
  -2  -7   1      435.57      442.45      7.65 o 
  -1  -7   1      195.62      178.89      7.99 o 
   0  -7   1     1928.95     1936.86     22.48 o 
   1  -7   1      419.11      387.70      9.47 o 
   2  -7   1      603.69      608.12     12.23 o 
   3  -7   1       89.68       84.78      7.60 o 
   4  -7   1        1.55       -2.48      6.59 o 
   5  -7   1      406.87      428.68     12.90 o 
   6  -7   1        2.49       10.13      5.37 o 
   7  -7   1      217.43      215.72      9.68 o 
   8  -7   1      175.96      193.25      9.07 o 
   9  -7   1       14.58       13.45      8.54 o 
 -11  -6   1       80.97       83.63     25.09 o 
 -10  -6   1       14.35       18.83     19.17 o 
  -9  -6   1      685.00      684.35     22.85 o 
  -8  -6   1       68.24       60.32     11.46 o 
  -7  -6   1        2.44       11.73     13.63 o 
  -6  -6   1        3.35       12.03     12.41 o 
  -5  -6   1       19.22       17.96      1.55 o 
  -4  -6   1      292.56      313.63      5.81 o 
  -3  -6   1      205.30      222.49     10.80 o 
  -2  -6   1     1794.07     1707.74     17.12 o 
  -1  -6   1     3365.64     3198.97     31.24 o 
   0  -6   1      189.73      193.89     10.42 o 
   1  -6   1     1572.97     1489.96     18.02 o 
   2  -6   1     2951.30     2904.52     54.47 o 
   3  -6   1      260.32      286.69      8.93 o 
   4  -6   1      696.37      679.79     15.73 o 
   5  -6   1      423.44      432.50     12.03 o 
   6  -6   1      359.99      367.20     18.61 o 
   7  -6   1       90.25       92.83      7.78 o 
   8  -6   1       23.50       35.17      8.21 o 
   9  -6   1      157.09      150.66     43.66 o 
  10  -6   1      125.94      137.61      9.53 o 
 -12  -5   1        2.98        1.18      9.87 o 
 -11  -5   1        8.48        0.30      8.43 o 
 -10  -5   1      347.21      408.64     19.93 o 
  -9  -5   1      175.71      194.81     14.65 o 
  -8  -5   1      598.88      631.28     28.51 o 
  -7  -5   1     1293.44     1357.43     27.29 o 
  -6  -5   1      231.70      246.59     11.62 o 
  -5  -5   1      341.17      352.37      3.27 o 
  -4  -5   1      871.18      845.82      7.34 o 
  -3  -5   1        0.78        0.86      1.33 o 
  -2  -5   1      390.99      378.34      6.12 o 
  -1  -5   1      838.02      818.10     12.68 o 
   0  -5   1     1359.68     1254.39     21.90 o 
   1  -5   1     4869.27     4987.55     71.14 o 
   2  -5   1      199.46      186.87      7.53 o 
   3  -5   1     1116.96     1109.43     14.88 o 
   4  -5   1      644.44      626.99     16.38 o 
   5  -5   1       52.99       52.42      6.40 o 
   6  -5   1       81.57       83.31      5.40 o 
   7  -5   1        4.15        2.84      4.13 o 
   8  -5   1      212.26      214.00      9.04 o 
   9  -5   1      113.50      106.41      9.39 o 
  10  -5   1        2.92        0.06      5.63 o 
 -12  -4   1       30.94       40.66     13.97 o 
 -11  -4   1       80.06      102.68     14.92 o 
 -10  -4   1       13.05       13.29     10.14 o 
  -9  -4   1      491.62      531.90     18.98 o 
  -8  -4   1     1279.83     1331.12     27.90 o 
  -7  -4   1       23.84       31.85      8.35 o 
  -6  -4   1      815.58      851.91     18.64 o 
  -5  -4   1     1081.63      984.35     18.52 o 
  -4  -4   1      346.98      370.12      3.51 o 
  -3  -4   1      944.66      951.14      8.01 o 
  -2  -4   1     1322.83     1355.69     13.60 o 
  -1  -4   1      703.36      786.95      9.34 o 
   0  -4   1       23.06       10.69      2.66 o 
   1  -4   1      351.99      401.62      7.78 o 
   2  -4   1     4054.88     3968.28     41.67 o 
   3  -4   1     1552.86     1491.45     18.76 o 
   4  -4   1        1.27       10.04      4.81 o 
   5  -4   1      151.76      157.83      5.39 o 
   6  -4   1        0.59        0.79      3.17 o 
   7  -4   1      453.08      488.74      9.78 o 
   8  -4   1      487.59      474.55     10.44 o 
   9  -4   1        0.63       -4.27      4.27 o 
  10  -4   1      111.41      112.82      7.08 o 
  11  -4   1       63.64       32.18     27.77 o 
 -12  -3   1       21.75       12.53     19.63 o 
 -11  -3   1       21.84       27.79     11.81 o 
 -10  -3   1       61.11       71.29     12.45 o 
  -9  -3   1      756.53      741.29     21.56 o 
  -8  -3   1      142.51      157.00     11.31 o 
  -7  -3   1      162.89      171.62     16.36 o 
  -6  -3   1      342.97      324.56     16.51 o 
  -5  -3   1      128.75      164.79      7.93 o 
  -4  -3   1     4365.59     4535.54     59.90 o 
  -3  -3   1     1171.23     1180.52      8.06 o 
  -2  -3   1     1855.09     1860.41     14.70 o 
  -1  -3   1     1281.05     1292.84     11.42 o 
   0  -3   1     1432.56     1477.41     13.82 o 
   1  -3   1     1651.09     1592.49     18.71 o 
   2  -3   1      984.60      894.59     11.84 o 
   3  -3   1      264.48      277.26      6.05 o 
   4  -3   1      532.17      486.10      6.51 o 
   5  -3   1        0.83        4.90      4.37 o 
   6  -3   1      245.12      257.41      5.81 o 
   7  -3   1       97.36       93.81      5.46 o 
   8  -3   1        3.76       -1.26      3.10 o 
   9  -3   1     1103.58     1057.37     15.71 o 
  10  -3   1      294.70      315.21      9.56 o 
  11  -3   1        4.30        6.25      4.99 o 
 -12  -2   1       70.28       75.77     14.65 o 
 -11  -2   1       86.06      107.66     14.01 o 
 -10  -2   1     1006.18     1040.95     21.41 o 
  -9  -2   1        2.27        4.58      5.39 o 
  -8  -2   1       73.34       64.40      2.62 o 
  -7  -2   1     1938.25     1882.16     40.90 o 
  -6  -2   1     1514.97     1633.39     20.53 o 
  -5  -2   1      135.56      158.09      5.19 o 
  -4  -2   1      644.05      663.69      9.84 o 
  -3  -2   1     1747.60     1713.65     22.93 o 
  -2  -2   1     1905.57     1865.37     22.11 o 
  -1  -2   1      385.53      435.66      5.03 o 
   0  -2   1      973.47     1023.91      9.41 o 
   1  -2   1     1405.83     1396.43     17.63 o 
   2  -2   1     2199.18     2430.99     23.46 o 
   3  -2   1     6343.23     6584.82     73.76 o 
   4  -2   1     1183.88      962.43     10.52 o 
   5  -2   1      306.37      311.94      5.11 o 
   6  -2   1       45.03       59.44      3.53 o 
   7  -2   1       59.93       49.99      5.39 o 
   8  -2   1      322.58      338.28      6.93 o 
   9  -2   1      270.28      281.03      7.84 o 
  10  -2   1       12.90       18.77      4.99 o 
  11  -2   1      177.53      173.39      6.92 o 
 -12  -1   1       11.23        8.27      7.89 o 
 -11  -1   1       84.02       94.26     11.68 o 
 -10  -1   1        0.65        1.53      2.81 o 
  -9  -1   1      329.55      330.96     10.82 o 
  -8  -1   1     2494.83     2530.84     18.44 o 
  -7  -1   1      256.30      267.34      3.38 o 
  -6  -1   1       17.12       11.23      1.63 o 
  -5  -1   1      741.23      643.90      4.89 o 
  -4  -1   1      442.77      460.13      3.82 o 
  -3  -1   1       31.90       28.63      0.78 o 
  -2  -1   1        1.17        2.88      1.81 o 
  -1  -1   1        7.16        6.25      0.91 o 
   0  -1   1     8514.60     8918.68     72.77 o 
   1  -1   1        1.49        2.77      1.54 o 
   2  -1   1    64868.78    60066.78    756.91 o 
   3  -1   1    10666.81    11797.67     86.89 o 
   4  -1   1     3164.84     3315.73     24.94 o 
   5  -1   1       32.85       23.63      2.40 o 
   6  -1   1      578.28      558.17      8.14 o 
   7  -1   1       53.25       53.77      5.56 o 
   8  -1   1       79.03       88.85      5.66 o 
   9  -1   1       12.36       13.03      3.39 o 
  10  -1   1      100.42      110.78      5.48 o 
  11  -1   1       49.49       39.07     12.02 o 
  12  -1   1        4.61       -2.19      4.54 o 
 -12   0   1        1.93        6.19     10.89 o 
 -11   0   1       17.56       24.86     11.24 o 
 -10   0   1       27.78       30.60      3.06 o 
  -9   0   1       81.76       84.23      3.79 o 
  -8   0   1        0.39        1.97      1.88 o 
  -7   0   1     1403.54     1424.69     11.29 o 
  -6   0   1     1488.70     1359.40     11.62 o 
  -5   0   1       56.26       55.28      2.02 o 
  -4   0   1     1072.84     1058.32      7.16 o 
  -3   0   1       84.20       68.80      1.59 o 
  -2   0   1     1260.13     1185.49     10.16 o 
   2   0   1     5193.58     5942.98     34.48 o 
   3   0   1      556.11      552.23      4.53 o 
   4   0   1      171.26      152.65      2.70 o 
   5   0   1      160.69      145.15      2.89 o 
   6   0   1      948.70      909.06      7.58 o 
   7   0   1      405.57      410.76      6.74 o 
   8   0   1       53.69       58.12      5.12 o 
   9   0   1      593.68      625.18      9.57 o 
  10   0   1       77.54       91.39      5.81 o 
  11   0   1       43.63       40.61     24.92 o 
  12   0   1       44.26        2.54     14.65 o 
 -12   1   1      110.56      112.74     25.13 o 
 -11   1   1        0.13       -2.61      2.61 o 
 -10   1   1      171.89      157.56      4.84 o 
  -9   1   1        3.53        3.31      2.83 o 
  -8   1   1     1228.03     1203.22     12.82 o 
  -7   1   1      823.41      836.24      8.77 o 
  -6   1   1       10.18       12.35      2.07 o 
  -5   1   1       45.80       41.88      2.76 o 
  -4   1   1       91.62       80.37      3.38 o 
  -3   1   1     1771.38     1767.53     24.91 o 
  -2   1   1       24.30       21.88      2.11 o 
  -1   1   1     6817.81     7126.41     56.83 o 
   2   1   1     4510.89     4819.84     31.35 o 
   3   1   1       49.45       45.81      2.61 o 
   4   1   1      447.91      498.66      5.83 o 
   5   1   1        8.74        9.40      1.90 o 
   6   1   1      262.87      274.45      6.88 o 
   7   1   1      369.48      397.67      4.89 o 
   8   1   1     1162.72     1179.31     20.95 o 
   9   1   1      364.30      357.47      7.93 o 
  10   1   1      166.29      177.06      6.81 o 
  11   1   1      455.00      451.86     20.27 o 
  12   1   1       38.50       -3.57      9.30 o 
 -11   2   1       75.56       79.17      4.97 o 
 -10   2   1       12.60       19.48      3.98 o 
  -9   2   1      405.66      405.00      8.22 o 
  -8   2   1     1550.09     1588.47     18.03 o 
  -7   2   1       47.52       48.97      4.50 o 
  -6   2   1      515.45      470.75     12.33 o 
  -5   2   1     1720.26     1668.00     19.31 o 
  -4   2   1      197.97      178.60      4.08 o 
  -3   2   1       35.02       43.33      4.12 o 
  -2   2   1       18.24       43.30      3.99 o 
  -1   2   1     1035.21      996.28      9.34 o 
   0   2   1     1229.55     1344.79     10.95 o 
   1   2   1     1497.07     1733.04     13.80 o 
   2   2   1    17957.98    19012.09    170.59 o 
   3   2   1     6968.65     7377.87    177.24 o 
   4   2   1      662.30      647.66      5.33 o 
   5   2   1     1057.28     1096.73      9.70 o 
   6   2   1       60.45       56.56      4.19 o 
   7   2   1     1657.57     1667.68     14.87 o 
   8   2   1      425.64      421.63      6.04 o 
   9   2   1       65.48       70.33      4.83 o 
  10   2   1      702.38      657.95     18.82 o 
  11   2   1      159.43      158.67     13.89 o 
  12   2   1       79.74       80.70     13.63 o 
 -11   3   1        2.61       -0.08      4.30 o 
 -10   3   1       15.25       19.35      4.41 o 
  -9   3   1      374.09      362.95      7.79 o 
  -8   3   1        9.96       11.95      4.15 o 
  -7   3   1     1109.59     1085.78     12.32 o 
  -6   3   1     1553.60     1484.58     14.49 o 
  -5   3   1      369.48      410.71      6.79 o 
  -4   3   1     4338.44     4281.90     58.06 o 
  -3   3   1     1616.45     1558.26     18.47 o 
  -2   3   1      141.22      123.77      9.53 o 
  -1   3   1     1179.20     1199.04     13.21 o 
   0   3   1     1650.90     1726.16     15.49 o 
   1   3   1     4488.30     4525.86     37.34 o 
   2   3   1     1997.13     1912.32     15.32 o 
   3   3   1      799.44      798.15     14.25 o 
   4   3   1     2435.41     2392.62     44.66 o 
   5   3   1     1368.60     1545.59     11.28 o 
   6   3   1      468.96      477.54      4.21 o 
   7   3   1      684.02      698.11      7.05 o 
   8   3   1      374.19      369.00      8.35 o 
   9   3   1      336.86      370.46      4.58 o 
  10   3   1      559.38      517.27     10.94 o 
  11   3   1       12.60       19.51     10.02 o 
  12   3   1      155.71      184.26     15.87 o 
 -11   4   1        0.42        9.25      7.49 o 
 -10   4   1       61.39       48.61      6.47 o 
  -9   4   1        1.55        2.14      4.22 o 
  -8   4   1      201.31      208.47      7.44 o 
  -7   4   1      319.89      309.56      7.98 o 
  -6   4   1      198.92      205.41      5.87 o 
  -5   4   1     1322.83     1274.85     13.04 o 
  -4   4   1      292.74      289.62      7.93 o 
  -3   4   1       17.89       20.99      3.48 o 
  -2   4   1      387.74      367.97      6.58 o 
  -1   4   1      460.14      435.89      7.79 o 
   0   4   1      836.56      799.35     11.82 o 
   1   4   1      115.05       98.99      4.33 o 
   2   4   1      557.48      577.36      6.95 o 
   3   4   1     6875.41     7435.28     63.04 o 
   4   4   1       37.21       26.01      1.59 o 
   5   4   1       22.80       30.23      2.20 o 
   6   4   1      228.13      237.98      2.50 o 
   7   4   1      123.34      139.12      2.48 o 
   8   4   1      905.44      907.79     11.48 o 
   9   4   1      825.11      794.40     17.57 o 
  10   4   1       14.41       11.88      8.81 o 
  11   4   1      304.67      326.72     17.73 o 
  12   4   1       36.87       42.25     12.72 o 
 -10   5   1        8.88        1.45      4.19 o 
  -9   5   1      196.99      192.81      8.59 o 
  -8   5   1      381.75      363.97     11.78 o 
  -7   5   1       16.91       18.98      6.02 o 
  -6   5   1      184.96      178.59      7.06 o 
  -5   5   1      284.56      280.47      6.67 o 
  -4   5   1       66.86       80.27      5.58 o 
  -3   5   1      412.25      378.91      7.88 o 
  -2   5   1      147.95      158.42      5.49 o 
  -1   5   1     2413.69     2376.04     23.43 o 
   0   5   1     2516.54     2301.79     32.65 o 
   1   5   1      463.64      487.31     11.46 o 
   2   5   1     9506.92     9849.60     89.90 o 
   3   5   1     2452.27     2443.20     20.96 o 
   4   5   1        7.34        2.95      2.09 o 
   5   5   1      313.55      276.00      5.56 o 
   6   5   1      192.60      186.72      3.40 o 
   7   5   1        9.90       14.02      2.19 o 
   8   5   1       68.90       70.95      9.68 o 
   9   5   1      110.69      116.08     11.96 o 
  10   5   1      208.69      228.14     14.92 o 
  11   5   1       20.87       10.78     10.17 o 
  12   5   1       13.38       11.58     11.08 o 
 -10   6   1       59.84       61.74     23.72 o 
  -9   6   1      170.25      187.81      9.52 o 
  -8   6   1       71.02       55.21      6.28 o 
  -7   6   1      527.84      511.99     12.73 o 
  -6   6   1     1635.63     1636.03     21.74 o 
  -5   6   1        0.67        2.11      4.50 o 
  -4   6   1      328.30      337.43      9.22 o 
  -3   6   1        1.53        2.44      3.86 o 
  -2   6   1      352.14      349.88      9.39 o 
  -1   6   1      117.52       97.54      5.19 o 
   0   6   1      361.71      526.85      9.63 o 
   1   6   1     4285.58     4438.81     42.96 o 
   2   6   1      834.65      915.38     14.20 o 
   3   6   1      631.08      590.77      8.00 o 
   4   6   1     3797.60     3808.99     33.88 o 
   5   6   1     1404.26     1438.15     12.55 o 
   6   6   1        2.98        7.28      2.55 o 
   7   6   1       74.40       71.33      1.88 o 
   8   6   1      334.40      345.48     15.11 o 
   9   6   1      116.19      116.77     12.60 o 
  10   6   1        3.69        1.06     13.06 o 
  11   6   1      249.31      257.56     18.03 o 
  12   6   1      136.38      141.82     16.78 o 
  -9   7   1        0.17       -0.92      4.60 o 
  -8   7   1       53.53       57.61     20.02 o 
  -7   7   1      381.91      375.52     12.64 o 
  -6   7   1       36.33       29.60      5.83 o 
  -5   7   1      815.17      846.60     19.21 o 
  -4   7   1      379.46      391.97     13.01 o 
  -3   7   1       31.89       30.04      6.84 o 
  -2   7   1      371.72      380.39      9.54 o 
  -1   7   1      625.89      648.58     12.83 o 
   0   7   1        3.44        0.19      2.77 o 
   1   7   1      273.68      265.42      9.57 o 
   2   7   1      372.73      364.38      6.75 o 
   3   7   1     1949.82     1906.65     19.02 o 
   4   7   1       81.93       84.07      5.07 o 
   5   7   1      482.12      482.58      6.60 o 
   6   7   1      666.89      699.72      7.20 o 
   7   7   1      169.39      174.89      5.68 o 
   8   7   1     1179.96     1244.87     38.42 o 
   9   7   1        9.70       24.18     10.67 o 
  10   7   1       26.28       28.70     11.96 o 
  11   7   1      173.58      204.53     17.65 o 
  -9   8   1        4.53        5.41      5.99 o 
  -8   8   1       11.95       10.91      7.30 o 
  -7   8   1       28.32       28.05      7.35 o 
  -6   8   1      523.75      468.06     48.89 o 
  -5   8   1        4.55        7.10      6.50 o 
  -4   8   1        0.86       -3.21      5.51 o 
  -3   8   1      225.96      208.50      9.47 o 
  -2   8   1       23.05       21.62      7.13 o 
  -1   8   1      442.93      404.07     13.12 o 
   0   8   1      803.37      698.84     14.73 o 
   1   8   1       44.64       45.95      6.66 o 
   2   8   1      960.50      984.91     43.46 o 
   3   8   1      157.42      157.07      5.03 o 
   4   8   1        1.74        6.60      3.19 o 
   5   8   1      423.25      418.94      6.21 o 
   6   8   1        8.17       12.17      3.30 o 
   7   8   1      464.91      479.47     33.41 o 
   8   8   1      234.82      201.95     15.07 o 
   9   8   1      132.19      142.39     15.18 o 
  10   8   1      238.25      269.29     19.02 o 
  -8   9   1        3.93       14.04      9.35 o 
  -7   9   1      219.18      217.18     11.97 o 
  -6   9   1      277.90      255.65     26.23 o 
  -5   9   1        5.28        4.39      8.64 o 
  -4   9   1      127.80      134.39      9.96 o 
  -3   9   1        6.08        2.83      6.64 o 
  -2   9   1      151.60      137.27     10.37 o 
  -1   9   1       18.48       17.70      7.03 o 
   0   9   1      355.56      368.15     10.08 o 
   1   9   1     1603.43     1560.44     20.27 o 
   2   9   1      149.54      129.91     13.36 o 
   3   9   1      258.11      243.26     13.02 o 
   4   9   1     2046.06     1923.78     26.25 o 
   5   9   1      306.71      310.80      6.07 o 
   6   9   1       68.64       64.95      3.05 o 
   7   9   1       50.04       48.42      4.27 o 
   8   9   1      112.26      189.27     24.64 o 
   9   9   1       84.59       92.47     24.18 o 
  10   9   1        2.63        6.11     18.49 o 
  -7  10   1       84.47       79.45      9.55 o 
  -6  10   1       13.77       17.71     11.42 o 
  -5  10   1      324.72      322.73     15.00 o 
  -4  10   1      357.80      368.35     14.60 o 
  -3  10   1        0.49        0.46      5.46 o 
  -2  10   1       23.34       26.80      9.05 o 
  -1  10   1       12.51       11.09      6.05 o 
   0  10   1      146.82      129.92      9.70 o 
   1  10   1        0.96        4.63      5.63 o 
   2  10   1      392.95      346.22     14.54 o 
   3  10   1      789.69      820.99     12.94 o 
   4  10   1      483.97      446.52     10.52 o 
   5  10   1      332.85      326.90     10.31 o 
   6  10   1      429.84      409.16      9.81 o 
   7  10   1        8.13        4.73      3.75 o 
   8  10   1       31.42       35.49     12.75 o 
   9  10   1       37.56       62.56     14.92 o 
  -6  11   1      127.37      133.42     15.58 o 
  -5  11   1       52.32       50.17     11.40 o 
  -4  11   1       69.50       85.59     13.99 o 
  -3  11   1      380.27      406.98     15.60 o 
  -2  11   1       13.06       22.89      8.20 o 
  -1  11   1       15.74        7.93     15.56 o 
   0  11   1       75.22       71.02     14.82 o 
   1  11   1       36.12       46.74      8.50 o 
   2  11   1      369.43      365.60     10.28 o 
   3  11   1        9.33        9.84      4.54 o 
   4  11   1       95.56       93.07      5.68 o 
   5  11   1      249.68      255.42      6.80 o 
   6  11   1        0.25       -3.40      3.53 o 
   7  11   1       47.75       44.51      4.16 o 
   8  11   1       14.07       11.65     12.26 o 
   9  11   1        7.51        5.20     11.84 o 
  -4  12   1      105.09       98.86     16.11 o 
  -3  12   1        0.08        4.19      9.88 o 
  -2  12   1       70.45       88.59     11.05 o 
  -1  12   1       18.15       30.05     10.67 o 
   0  12   1       35.04       50.56      8.52 o 
   1  12   1      254.37      220.95     12.66 o 
   2  12   1      107.23      112.03     21.11 o 
   3  12   1        2.54        1.92      8.12 o 
   4  12   1      213.17      227.94      9.43 o 
   5  12   1       67.23       42.51     26.88 o 
   6  12   1        1.72       -4.10      5.32 o 
   7  12   1        2.04        4.97     11.73 o 
   8  12   1      181.39      201.15     21.33 o 
  -3  13   1       18.53       16.03     10.59 o 
  -2  13   1       13.80       22.70     10.05 o 
  -1  13   1       55.94       41.44     12.23 o 
   0  13   1      106.30      120.78     10.88 o 
   1  13   1        5.13        0.07      4.51 o 
   2  13   1       88.33       88.51      8.43 o 
   3  13   1      347.66      336.46     12.74 o 
   4  13   1       31.97       31.14      7.22 o 
   5  13   1       51.72        9.56     12.83 o 
   6  13   1       73.01       60.28      5.30 o 
   0  14   1       12.42       10.64      8.24 o 
   1  14   1        8.79       -2.00      7.78 o 
   2  14   1       44.70       20.03     24.86 o 
   3  14   1       21.96        5.65      6.02 o 
   4  14   1       99.50      100.86      7.96 o 
  -3 -13   2       47.82       32.56     30.25 o 
  -2 -13   2       32.76       26.44      7.43 o 
  -1 -13   2      100.14       92.49     12.25 o 
  -6 -12   2        1.43       -3.83     11.50 o 
  -5 -12   2       11.45        5.18      6.31 o 
  -4 -12   2       33.78        5.48      7.10 o 
  -3 -12   2       53.01       68.28     18.24 o 
  -2 -12   2      136.45      126.41     10.05 o 
  -1 -12   2        5.25        4.39      6.20 o 
   0 -12   2      230.68      250.45     15.19 o 
   1 -12   2      142.65      174.63     12.84 o 
   2 -12   2       34.67       31.47     10.53 o 
   3 -12   2       20.56       20.90     10.76 o 
  -8 -11   2      235.54      246.48     21.83 o 
  -7 -11   2        0.81        6.26     11.81 o 
  -6 -11   2       43.06        9.49     17.33 o 
  -5 -11   2      142.29      140.30      5.81 o 
  -4 -11   2       21.36        7.82      9.53 o 
  -3 -11   2        8.42        8.76      4.62 o 
  -2 -11   2       12.21        7.47      6.66 o 
  -1 -11   2      386.65      361.72     14.35 o 
   0 -11   2      169.16      197.80     23.21 o 
   1 -11   2       48.62       40.80     11.00 o 
   2 -11   2      192.99      223.23     15.89 o 
   3 -11   2      224.26      255.29     22.70 o 
   4 -11   2        0.41       -3.67     10.20 o 
  -9 -10   2       25.02       29.53     15.26 o 
  -8 -10   2       14.54       15.15     13.02 o 
  -7 -10   2      167.83      199.63     18.56 o 
  -6 -10   2      271.95      262.34     15.05 o 
  -5 -10   2        2.24        1.39      2.60 o 
  -4 -10   2      122.71      122.20      6.61 o 
  -3 -10   2      617.47      595.69     12.72 o 
  -2 -10   2       37.58       33.51      6.98 o 
  -1 -10   2      502.24      510.99     12.56 o 
   0 -10   2       52.63       43.95      7.42 o 
   1 -10   2       88.34      118.61      9.63 o 
   2 -10   2       83.10       90.67     11.98 o 
   3 -10   2       42.99       49.01     10.19 o 
   4 -10   2      181.02      191.34     13.73 o 
   5 -10   2        0.48       11.45      9.58 o 
   6 -10   2        0.89       -2.17      8.68 o 
  -9  -9   2        0.28       -3.30     11.31 o 
  -8  -9   2       54.46       67.84     23.88 o 
  -7  -9   2      214.00      239.34     27.03 o 
  -6  -9   2       16.00       10.21      3.38 o 
  -5  -9   2      420.35      401.89      6.74 o 
  -4  -9   2      467.42      479.43     13.59 o 
  -3  -9   2        0.68        0.57      3.68 o 
  -2  -9   2      597.59      613.81     11.42 o 
  -1  -9   2      191.05      188.39      8.01 o 
   0  -9   2      129.11      147.58     13.78 o 
   1  -9   2      240.84      240.92     12.17 o 
   2  -9   2        2.57        5.70      6.30 o 
   3  -9   2      232.76      260.09     14.66 o 
   4  -9   2        1.09        6.91      7.43 o 
   5  -9   2       69.86       69.54     13.11 o 
   6  -9   2        4.44       -0.03      9.77 o 
   7  -9   2       19.21       14.51      8.16 o 
 -10  -8   2       15.79       14.42     13.63 o 
  -9  -8   2      114.07      105.68     15.87 o 
  -8  -8   2      344.62      365.67     19.70 o 
  -7  -8   2       92.38      111.79     13.67 o 
  -6  -8   2      176.33      180.57      4.80 o 
  -5  -8   2      488.66      450.74      8.88 o 
  -4  -8   2        3.59       -0.14      2.57 o 
  -3  -8   2      656.98      649.30      9.92 o 
  -2  -8   2        1.18        7.45      3.74 o 
  -1  -8   2      807.26      780.20     15.18 o 
   0  -8   2      747.84      738.79     21.05 o 
   1  -8   2        4.29        2.52      4.75 o 
   2  -8   2      606.20      618.85     16.18 o 
   3  -8   2      665.60      698.06     18.11 o 
   4  -8   2       99.79      103.43     11.85 o 
   5  -8   2      150.06      156.47     11.19 o 
   6  -8   2       12.84        1.07      4.87 o 
   7  -8   2        6.11       -1.48      4.13 o 
   8  -8   2       14.98       11.46      6.92 o 
 -11  -7   2       24.35       48.63     15.98 o 
 -10  -7   2       82.51      117.18     16.82 o 
  -9  -7   2      363.99      377.44     19.93 o 
  -8  -7   2       20.15       18.98     10.89 o 
  -7  -7   2      668.68      624.11     21.37 o 
  -6  -7   2      718.28      709.97     17.68 o 
  -5  -7   2      129.29      149.73      8.96 o 
  -4  -7   2      309.37      286.04      5.93 o 
  -3  -7   2       15.79       19.36      3.05 o 
  -2  -7   2      175.74      174.56      6.44 o 
  -1  -7   2      537.19      528.12     10.90 o 
   0  -7   2      162.24      164.82      8.36 o 
   1  -7   2     1697.33     1656.71     21.67 o 
   2  -7   2      323.24      339.48     10.20 o 
   3  -7   2      254.58      245.25      9.99 o 
   4  -7   2      660.16      696.43     18.01 o 
   5  -7   2      331.95      341.46     12.66 o 
   6  -7   2        1.23        4.65      5.51 o 
   7  -7   2       53.93       55.53      6.76 o 
   8  -7   2        8.26       12.29      8.02 o 
   9  -7   2       71.03       64.13      9.57 o 
 -11  -6   2        3.59       11.81     21.07 o 
 -10  -6   2       14.10       15.18     11.77 o 
  -9  -6   2       20.59       11.81     10.63 o 
  -8  -6   2      646.55      704.13     22.62 o 
  -7  -6   2      429.56      486.92     17.69 o 
  -6  -6   2      275.76      305.54     14.01 o 
  -5  -6   2     1436.24     1477.53     15.70 o 
  -4  -6   2      531.12      509.40     12.79 o 
  -3  -6   2       52.75       50.27      3.58 o 
  -2  -6   2      812.78      785.56      9.84 o 
  -1  -6   2       44.09       48.44      4.97 o 
   0  -6   2      946.87      947.01     16.69 o 
   1  -6   2      357.69      367.86      8.96 o 
   2  -6   2        7.64        8.63      4.63 o 
   3  -6   2      293.01      309.36      9.58 o 
   4  -6   2      149.20      161.94     10.66 o 
   5  -6   2      254.95      273.94     16.02 o 
   6  -6   2      274.49      290.29     13.21 o 
   7  -6   2        0.80        1.22      4.81 o 
   8  -6   2       66.14       74.36      7.42 o 
   9  -6   2       32.19       20.02      6.65 o 
 -11  -5   2      120.26      137.68     17.35 o 
 -10  -5   2       97.96      116.35     24.22 o 
  -9  -5   2       90.99       94.26     21.60 o 
  -8  -5   2      100.91       93.61     12.03 o 
  -7  -5   2      157.26      165.74     12.19 o 
  -6  -5   2     1201.53     1215.26     32.34 o 
  -5  -5   2      701.09      699.37      5.25 o 
  -4  -5   2        8.19       10.39      1.58 o 
  -3  -5   2      710.92      689.07      8.03 o 
  -2  -5   2       13.29       14.69      2.36 o 
  -1  -5   2     3165.04     3211.62     30.20 o 
   0  -5   2     1104.96     1013.14     15.50 o 
   1  -5   2      128.43      129.90      5.43 o 
   2  -5   2     1289.11     1284.04     16.17 o 
   3  -5   2      807.76      802.82     13.02 o 
   4  -5   2       86.78       90.55     11.08 o 
   5  -5   2      367.06      378.36     12.72 o 
   6  -5   2       20.37       18.56      4.70 o 
   7  -5   2      140.37      147.70      9.14 o 
   8  -5   2       10.13        9.15      5.70 o 
   9  -5   2       70.59       56.66     20.47 o 
  10  -5   2      154.21      176.73     12.39 o 
 -12  -4   2       11.11       15.30     13.02 o 
 -11  -4   2       67.47       91.60     15.60 o 
 -10  -4   2       95.14       91.26     13.89 o 
  -9  -4   2      255.00      267.96     15.56 o 
  -8  -4   2       12.09       14.96     14.46 o 
  -7  -4   2     1074.41     1028.04     31.62 o 
  -6  -4   2     1317.97     1301.02     32.23 o 
  -5  -4   2       75.20       78.27      7.48 o 
  -4  -4   2      189.34      186.68      2.24 o 
  -3  -4   2      977.09     1037.18     21.30 o 
  -2  -4   2      622.16      631.05     11.27 o 
  -1  -4   2      121.48      119.49      3.62 o 
   0  -4   2     1580.44     1546.42     40.39 o 
   1  -4   2     5543.65     5495.13     51.60 o 
   2  -4   2     3646.73     3646.81     40.88 o 
   3  -4   2       77.16       70.52      8.40 o 
   4  -4   2      596.54      586.30     10.80 o 
   5  -4   2        2.33        4.11      3.04 o 
   6  -4   2      165.07      148.96      6.13 o 
   7  -4   2        1.61        5.94      4.10 o 
   8  -4   2       28.01       32.68      5.10 o 
   9  -4   2      163.39      150.98      7.19 o 
  10  -4   2       33.39       21.30      9.14 o 
 -12  -3   2       75.94       80.89     26.23 o 
 -11  -3   2        0.42        4.33      9.91 o 
 -10  -3   2      140.36      175.95     15.22 o 
  -9  -3   2       26.92       36.59     10.40 o 
  -8  -3   2     1462.99     1540.81     40.12 o 
  -7  -3   2      859.81      847.16     27.26 o 
  -6  -3   2      427.79      436.28     13.06 o 
  -5  -3   2     1434.30     1302.31     27.60 o 
  -4  -3   2     8334.56     8922.32    119.20 o 
  -3  -3   2      177.19      191.69      2.72 o 
  -2  -3   2       16.31       18.01      1.94 o 
  -1  -3   2      131.54      136.88      3.39 o 
   0  -3   2       63.45       58.64      5.83 o 
   1  -3   2      383.21      385.99      7.48 o 
   2  -3   2     1955.10     2027.36     21.92 o 
   3  -3   2     2703.35     2733.07     31.18 o 
   4  -3   2      130.46      157.16      6.13 o 
   5  -3   2      812.20      859.03     10.60 o 
   6  -3   2      233.55      218.79      5.61 o 
   7  -3   2       26.23       27.73      4.44 o 
   8  -3   2      160.18      165.57     11.46 o 
   9  -3   2       22.71       22.55      4.72 o 
  10  -3   2       25.69       20.87      5.66 o 
  11  -3   2      107.31      119.36      8.64 o 
 -12  -2   2       18.90       24.94     13.55 o 
 -11  -2   2       37.95       40.43     20.88 o 
 -10  -2   2        6.08        5.66      6.53 o 
  -9  -2   2       90.46      111.91      8.63 o 
  -8  -2   2      451.55      474.22     13.65 o 
  -7  -2   2      136.71      123.15      8.44 o 
  -6  -2   2     1745.15     1821.02     20.90 o 
  -5  -2   2      518.82      494.29     10.34 o 
  -4  -2   2        3.20        4.89      2.86 o 
  -3  -2   2     1718.95     1597.93     23.72 o 
  -2  -2   2     1774.41     1828.61     12.99 o 
  -1  -2   2      388.41      373.99      4.43 o 
   0  -2   2      179.26      161.20      3.68 o 
   1  -2   2        7.11        5.66      2.90 o 
   2  -2   2     6959.78     7235.80     66.82 o 
   3  -2   2      970.19      999.98     11.82 o 
   4  -2   2     8658.38     9153.06     70.58 o 
   5  -2   2     1929.92     2072.48     19.48 o 
   6  -2   2        0.54        3.08      2.53 o 
   7  -2   2       48.14       74.71     12.69 o 
   8  -2   2      184.32      166.27      6.40 o 
   9  -2   2      373.08      355.79      8.95 o 
  10  -2   2      119.59      138.15      7.10 o 
  11  -2   2       68.77       71.37     19.07 o 
 -12  -1   2       66.11       85.09     11.55 o 
 -11  -1   2       40.93       36.38     14.75 o 
 -10  -1   2      395.26      397.70     13.24 o 
  -9  -1   2        3.70        5.16      2.44 o 
  -8  -1   2      535.46      512.44      9.85 o 
  -7  -1   2      697.36      672.21      5.51 o 
  -6  -1   2      229.66      181.09      1.98 o 
  -5  -1   2      193.73      223.91      2.27 o 
  -4  -1   2      378.95      303.16      2.36 o 
  -3  -1   2       18.33       20.21      1.08 o 
  -2  -1   2     5400.80     5623.19     70.23 o 
  -1  -1   2       17.73       17.23      1.55 o 
   0  -1   2      312.11      327.86      4.92 o 
   1  -1   2    10046.93    10895.99     96.09 o 
   2  -1   2    11973.82    13230.79    121.01 o 
   3  -1   2     1275.29     1256.27      9.98 o 
   4  -1   2     6160.69     6742.45     51.62 o 
   5  -1   2      989.32      944.36     10.41 o 
   6  -1   2      157.06      161.20      4.38 o 
   7  -1   2       23.56       24.50      3.61 o 
   8  -1   2      270.79      262.06      5.98 o 
   9  -1   2      262.12      261.46     10.96 o 
  10  -1   2       17.85       21.06      4.60 o 
  11  -1   2      155.27      168.69      6.50 o 
  12  -1   2      157.57      157.71      8.71 o 
 -12   0   2       55.75       71.10     15.75 o 
 -11   0   2        0.84       -4.17      7.04 o 
 -10   0   2      173.20      168.79      7.51 o 
  -9   0   2        8.83        8.61      1.79 o 
  -8   0   2     1371.28     1355.71     11.71 o 
  -7   0   2     1027.12      948.17      7.96 o 
  -6   0   2      793.84      826.21      6.70 o 
  -5   0   2     1964.98     1967.61     13.19 o 
  -4   0   2       71.94       64.60      1.65 o 
  -3   0   2      941.59      990.87      6.82 o 
  -2   0   2     1223.99     1344.57      7.95 o 
  -1   0   2       29.08       31.27      1.23 o 
   0   0   2     4392.55     4754.25     36.75 o 
   1   0   2     1016.02     1033.40     18.60 o 
   2   0   2     1677.68     1663.80     17.15 o 
   3   0   2     8197.61     8478.67     52.34 o 
   4   0   2      381.41      341.89      3.85 o 
   5   0   2      186.51      130.71      3.62 o 
   6   0   2      860.27      937.59      8.73 o 
   7   0   2      302.28      296.92      4.98 o 
   8   0   2       76.42       81.57      5.43 o 
   9   0   2       69.09       74.37      7.66 o 
  10   0   2      439.31      376.00     39.48 o 
  11   0   2      228.15      223.61     10.34 o 
  12   0   2        4.36        5.15      7.62 o 
 -12   1   2       48.80       60.02     24.75 o 
 -11   1   2        4.38        5.39      3.56 o 
 -10   1   2       18.79       18.41      4.31 o 
  -9   1   2      226.71      245.16      8.27 o 
  -8   1   2      124.64      135.28      4.07 o 
  -7   1   2      619.91      620.38      7.25 o 
  -6   1   2     5377.67     5515.35     37.75 o 
  -5   1   2     2047.62     1941.47     13.51 o 
  -4   1   2       56.11       50.09      2.85 o 
  -3   1   2      702.93      680.01      5.28 o 
  -2   1   2      381.62      379.62      6.16 o 
  -1   1   2       52.02       33.64      4.72 o 
   0   1   2     1027.66     1020.36      8.24 o 
   1   1   2      208.83      158.75      3.87 o 
   2   1   2      363.83      321.18      4.38 o 
   3   1   2      137.40      136.04      3.13 o 
   4   1   2     3667.77     3699.52     23.17 o 
   5   1   2     3697.83     3870.71     25.32 o 
   6   1   2       31.43       30.08      2.09 o 
   7   1   2      613.71      636.85      7.12 o 
   8   1   2      154.74      154.81      5.92 o 
   9   1   2      191.78      201.36      5.38 o 
  10   1   2       92.49      101.71      5.22 o 
  11   1   2        2.55        3.83      4.32 o 
 -11   2   2       98.01       92.61      5.57 o 
 -10   2   2        0.83       -0.94      3.18 o 
  -9   2   2       55.62       60.39      3.92 o 
  -8   2   2      102.65      109.46      6.02 o 
  -7   2   2      930.13      901.22      9.82 o 
  -6   2   2      183.60      156.96      4.25 o 
  -5   2   2       42.84       20.85      7.54 o 
  -4   2   2     4521.77     4400.77     60.35 o 
  -3   2   2     1342.22     1403.15     11.55 o 
  -2   2   2     6315.73     6588.86     63.87 o 
  -1   2   2     4768.12     5392.78     45.33 o 
   0   2   2     8801.22     9677.37     82.15 o 
   1   2   2      415.61      356.53      5.88 o 
   2   2   2      942.87      910.82     14.31 o 
   3   2   2      184.77      179.95      3.26 o 
   4   2   2      992.08      856.02      8.52 o 
   5   2   2        0.47        4.10      2.50 o 
   6   2   2      815.37      761.88     10.59 o 
   7   2   2      675.90      709.68      8.62 o 
   8   2   2      290.66      299.95      8.67 o 
   9   2   2      354.29      372.12      8.24 o 
  10   2   2        0.26       -0.62      2.62 o 
  11   2   2      371.94      380.88     16.66 o 
  12   2   2      267.36      276.28     17.23 o 
 -11   3   2        2.59        1.52      4.18 o 
 -10   3   2      202.32      203.59      6.50 o 
  -9   3   2        0.08        3.60      3.74 o 
  -8   3   2      334.82      329.17     11.04 o 
  -7   3   2      288.47      297.47      7.48 o 
  -6   3   2      208.02      206.82      6.67 o 
  -5   3   2     1886.10     1895.88     21.05 o 
  -4   3   2      400.92      399.71      6.28 o 
  -3   3   2       79.52       81.48      7.67 o 
  -2   3   2      763.28      791.39     26.59 o 
  -1   3   2     1454.03     1685.50     17.11 o 
   0   3   2       82.82       61.18      3.18 o 
   1   3   2     3974.24     4129.16     35.74 o 
   2   3   2     2141.07     2099.25     17.51 o 
   3   3   2     7226.44     7314.50     98.22 o 
   4   3   2      375.56      418.71      6.05 o 
   5   3   2      553.60      564.96      5.18 o 
   6   3   2      845.54      904.48      8.08 o 
   7   3   2      390.51      374.70      4.75 o 
   8   3   2       71.94       68.31      2.62 o 
   9   3   2      189.82      167.55      3.63 o 
  10   3   2      289.26      273.27      5.01 o 
  11   3   2      557.46      564.09     19.74 o 
  12   3   2       29.92       14.69     10.17 o 
 -11   4   2       15.90       10.68      5.57 o 
 -10   4   2       70.71       74.29      5.79 o 
  -9   4   2      306.46      318.67      9.09 o 
  -8   4   2        3.17        7.99      3.71 o 
  -7   4   2      187.00      213.85      8.03 o 
  -6   4   2     2699.51     2655.52     29.73 o 
  -5   4   2      941.62      876.41     10.99 o 
  -4   4   2      115.15      128.27      4.29 o 
  -3   4   2      842.22      730.76     11.00 o 
  -2   4   2     1043.83     1092.29     12.24 o 
  -1   4   2       89.79      107.81      4.11 o 
   0   4   2     2612.86     2563.70     23.20 o 
   1   4   2     5759.53     5988.65     51.94 o 
   2   4   2     7808.16     8116.07     71.62 o 
   3   4   2      470.29      478.94      6.14 o 
   4   4   2     4667.09     5185.93     64.32 o 
   5   4   2     2817.16     2799.49     25.82 o 
   6   4   2      179.48      177.78      3.75 o 
   7   4   2      332.54      323.89      4.30 o 
   8   4   2      127.10      129.00      3.08 o 
   9   4   2        1.48        2.99      2.87 o 
  10   4   2        2.21        0.37      1.16 o 
  11   4   2        4.68       -8.35      8.84 o 
  12   4   2       58.39       62.90     12.56 o 
 -10   5   2        0.79        1.83      4.76 o 
  -9   5   2       15.66       16.30      8.13 o 
  -8   5   2       70.38       67.08      7.02 o 
  -7   5   2      439.22      418.54     13.27 o 
  -6   5   2      390.57      394.75     11.73 o 
  -5   5   2     1093.22     1087.43     13.69 o 
  -4   5   2     4575.15     4453.18     47.41 o 
  -3   5   2      723.63      722.12     15.60 o 
  -2   5   2     1266.83     1341.82     16.82 o 
  -1   5   2        4.21        9.19      3.76 o 
   0   5   2      122.29      133.22      8.77 o 
   1   5   2     2542.48     2703.74     33.10 o 
   2   5   2      659.97      793.27     10.57 o 
   3   5   2     4079.06     4355.42     37.78 o 
   4   5   2      633.76      570.11      6.81 o 
   5   5   2      307.47      347.14      5.22 o 
   6   5   2      684.79      688.19      9.93 o 
   7   5   2      684.46      728.56      9.30 o 
   8   5   2       75.33       85.17      3.05 o 
   9   5   2       20.16       18.10      1.31 o 
  10   5   2       72.68       77.52     11.35 o 
  11   5   2      192.55      198.23     15.41 o 
  12   5   2       57.62       64.91     13.10 o 
 -10   6   2       47.45       22.08      9.77 o 
  -9   6   2        6.80        8.32      5.83 o 
  -8   6   2       34.68       37.21      6.46 o 
  -7   6   2      138.98      151.21     10.01 o 
  -6   6   2        1.11       -2.02      4.26 o 
  -5   6   2      635.81      650.92     12.49 o 
  -4   6   2        2.00       -2.77      4.06 o 
  -3   6   2     1422.98     1416.77     20.07 o 
  -2   6   2     1360.05     1278.72     15.80 o 
  -1   6   2       32.53       35.71      4.28 o 
   0   6   2      353.38      328.87      6.83 o 
   1   6   2     2050.04     2228.61     23.45 o 
   2   6   2       42.83       26.50      3.04 o 
   3   6   2     2093.52     2097.19     19.63 o 
   4   6   2      269.51      267.05      4.48 o 
   5   6   2      651.60      732.75     10.50 o 
   6   6   2      531.15      511.08      9.01 o 
   7   6   2       66.79       74.89      2.49 o 
   8   6   2      242.42      223.77      3.24 o 
   9   6   2      350.37      318.14     15.84 o 
  10   6   2      847.63      921.56     35.83 o 
  11   6   2      144.91      162.32     14.96 o 
  12   6   2       55.41       56.22     13.70 o 
  -9   7   2       20.26       13.28      8.77 o 
  -8   7   2       57.25       49.89     17.03 o 
  -7   7   2       23.57       18.50      5.56 o 
  -6   7   2      749.42      752.65     12.82 o 
  -5   7   2       16.07       10.61      7.12 o 
  -4   7   2       40.29       48.07      8.02 o 
  -3   7   2      408.28      393.76     11.84 o 
  -2   7   2        4.92        7.17      4.36 o 
  -1   7   2        8.01        3.25      3.70 o 
   0   7   2       48.71       50.11      5.94 o 
   1   7   2      324.39      266.58      6.32 o 
   2   7   2     2212.66     2052.02     21.07 o 
   3   7   2       17.17       16.69      3.52 o 
   4   7   2     1614.61     1628.52     16.15 o 
   5   7   2     1786.54     1778.68     17.84 o 
   6   7   2      247.04      257.96      9.77 o 
   7   7   2      177.72      195.72      4.45 o 
   8   7   2       49.31       48.15      3.02 o 
   9   7   2      364.04      421.70     26.76 o 
  10   7   2       88.42       97.56     13.44 o 
  -9   8   2       18.19       10.16      7.12 o 
  -8   8   2       83.42       73.54     10.20 o 
  -7   8   2      269.22      275.10     10.08 o 
  -6   8   2      152.59      139.63      8.18 o 
  -5   8   2      573.33      566.73     14.54 o 
  -4   8   2      822.96      805.79     16.06 o 
  -3   8   2      361.20      348.79     10.78 o 
  -2   8   2      188.76      173.33      8.29 o 
  -1   8   2      105.58       94.06     13.65 o 
   0   8   2      216.88      209.70      7.33 o 
   1   8   2        9.95        8.18      4.65 o 
   2   8   2      186.54      174.45      5.93 o 
   3   8   2      961.17      953.94     21.49 o 
   4   8   2      841.52      841.59     23.25 o 
   5   8   2        3.42        5.39      2.87 o 
   6   8   2      710.84      747.51     19.83 o 
   7   8   2     1603.30     1525.50     34.28 o 
   8   8   2       47.24       46.81      2.35 o 
   9   8   2       19.88       19.63     10.36 o 
  10   8   2       13.36       12.38     10.59 o 
  -8   9   2       30.74       25.33      7.38 o 
  -7   9   2        2.17       -0.04      5.55 o 
  -6   9   2      146.33      163.56     16.99 o 
  -5   9   2      416.15      423.20     17.78 o 
  -4   9   2       31.77       35.70      7.77 o 
  -3   9   2      283.52      282.26     13.14 o 
  -2   9   2      834.73      852.79     16.16 o 
  -1   9   2        3.89        8.09      5.35 o 
   0   9   2      543.68      557.55     11.84 o 
   1   9   2      192.96      177.63      8.75 o 
   2   9   2      149.21      162.20      9.85 o 
   3   9   2        3.99        5.28      3.45 o 
   4   9   2        0.86        4.05      5.19 o 
   5   9   2      775.51      770.80     13.05 o 
   6   9   2      436.66      436.89      6.68 o 
   7   9   2       42.66       41.88      2.97 o 
   8   9   2      380.37      349.23     31.56 o 
   9   9   2        5.48       16.97     10.93 o 
  10   9   2      105.34      113.31     25.43 o 
  -7  10   2       15.68       10.84      7.21 o 
  -6  10   2      122.86      131.63     17.90 o 
  -5  10   2       43.00       48.50     12.33 o 
  -4  10   2      148.20      146.40     13.65 o 
  -3  10   2      103.80      128.07     23.36 o 
  -2  10   2       66.28       72.58      8.62 o 
  -1  10   2      372.40      378.08     11.37 o 
   0  10   2       53.64       60.04     11.33 o 
   1  10   2      222.52      214.31      8.44 o 
   2  10   2      259.97      297.96      8.60 o 
   3  10   2      432.21      403.02     14.08 o 
   4  10   2      772.74      744.47     21.39 o 
   5  10   2      222.70      224.96      5.96 o 
   6  10   2        5.05        6.13      3.32 o 
   7  10   2      110.00      118.21     11.28 o 
   8  10   2       28.07       29.08     12.07 o 
   9  10   2       12.88        9.00     11.20 o 
  -6  11   2       68.95       65.04     12.29 o 
  -5  11   2       79.86       94.11     12.32 o 
  -4  11   2      327.87      317.23     15.16 o 
  -3  11   2       22.27       17.96      8.58 o 
  -2  11   2       34.95       34.74     10.72 o 
  -1  11   2       20.75       23.24      8.69 o 
   0  11   2       67.42       69.36      7.98 o 
   1  11   2       52.87       64.20     19.09 o 
   2  11   2       29.52       39.45      7.43 o 
   3  11   2      634.45      592.99     13.33 o 
   4  11   2      448.48      414.00     13.57 o 
   5  11   2       99.76      104.05     10.14 o 
   6  11   2      285.24      293.54      7.79 o 
   7  11   2      148.80      134.32      6.87 o 
   8  11   2        2.07        2.81     16.59 o 
   9  11   2        1.67      -10.36     12.34 o 
  -5  12   2      248.91      283.64     17.25 o 
  -4  12   2        2.02        3.84      8.68 o 
  -3  12   2      135.28      132.66     12.98 o 
  -2  12   2      193.78      234.85     15.71 o 
  -1  12   2       24.35       22.70      9.91 o 
   0  12   2       25.23       26.70      7.57 o 
   1  12   2       28.65       21.51     14.14 o 
   2  12   2      280.21      254.80      9.80 o 
   3  12   2       95.05      105.40      7.09 o 
   4  12   2       25.53       30.02      7.44 o 
   5  12   2      247.53      242.77     11.27 o 
   6  12   2       56.96       45.80      7.78 o 
   7  12   2       23.81       14.18      4.09 o 
   8  12   2      155.12      136.81     18.94 o 
  -3  13   2       94.19       90.12     19.32 o 
  -2  13   2        3.59        0.41      6.83 o 
  -1  13   2      316.30      328.39     17.85 o 
   0  13   2       65.01       70.42      9.91 o 
   1  13   2       34.46       21.41     16.04 o 
   2  13   2      110.31      106.07      8.64 o 
   3  13   2        0.12        1.30      6.32 o 
   4  13   2       55.91       35.23      6.05 o 
   5  13   2       17.00       14.83     11.90 o 
   6  13   2        3.17        1.10      4.19 o 
  -1  14   2       66.18       40.70     11.08 o 
   0  14   2       11.40        5.74      9.11 o 
   1  14   2       48.06       32.27     25.41 o 
   2  14   2        0.44        0.94      6.94 o 
   3  14   2      151.99      156.18     15.27 o 
   4  14   2       70.64       79.63      7.69 o 
   5  14   2       21.90       14.78     11.81 o 
  -5 -12   3       42.49       26.89     13.58 o 
  -4 -12   3        1.39        1.17      4.85 o 
  -3 -12   3      128.56      161.00     10.20 o 
  -2 -12   3       17.45       12.93      6.25 o 
  -1 -12   3       20.10       31.18      9.71 o 
   0 -12   3        6.75        3.46      7.10 o 
   1 -12   3       49.61       46.95     10.66 o 
  -7 -11   3       10.05       10.59     21.56 o 
  -6 -11   3        8.59       22.43     21.94 o 
  -5 -11   3       46.78       33.86     14.79 o 
  -4 -11   3      150.03      154.64      6.97 o 
  -3 -11   3        4.77        4.18      4.41 o 
  -2 -11   3       60.73       58.08      8.49 o 
  -1 -11   3      277.49      269.53     17.33 o 
   0 -11   3        8.41        7.69     11.47 o 
   1 -11   3      401.02      403.46     18.17 o 
   2 -11   3       63.27      107.00     14.25 o 
   3 -11   3        0.25        5.10      8.79 o 
   4 -11   3       48.73       59.53     12.80 o 
  -8 -10   3      156.79       22.32     24.60 o 
  -7 -10   3       62.50       53.94     14.54 o 
  -6 -10   3        4.18        2.88      6.00 o 
  -5 -10   3      122.44      117.01      5.44 o 
  -4 -10   3       47.77       41.54      7.58 o 
  -3 -10   3       14.43        9.79      5.25 o 
  -2 -10   3      269.37      277.52     11.19 o 
  -1 -10   3        5.14        8.69      5.66 o 
   0 -10   3      238.93      297.78     32.40 o 
   1 -10   3      102.41       88.76     34.51 o 
   2 -10   3      112.34      121.03     11.00 o 
   3 -10   3      314.85      331.00     27.29 o 
   4 -10   3       87.25       96.17     15.13 o 
   5 -10   3        4.49       -5.38     10.70 o 
  -9  -9   3      205.17      181.83     20.04 o 
  -8  -9   3       65.15       78.92     15.49 o 
  -7  -9   3       17.60       12.60     11.12 o 
  -6  -9   3      543.98      499.45     24.75 o 
  -5  -9   3      260.19      262.22      8.97 o 
  -4  -9   3       43.13       56.11      6.36 o 
  -3  -9   3      215.63      224.06      7.12 o 
  -2  -9   3      519.89      500.42     12.56 o 
  -1  -9   3      130.56      153.52      9.39 o 
   0  -9   3       97.78       95.20      7.75 o 
   1  -9   3      120.24      147.21      9.41 o 
   2  -9   3      548.19      565.47     19.97 o 
   3  -9   3       14.92       15.22      7.94 o 
   4  -9   3      185.84      207.73     15.20 o 
   5  -9   3      262.53      261.26     15.02 o 
   6  -9   3        0.12        1.87      5.13 o 
 -10  -8   3       46.53       44.22     16.21 o 
  -9  -8   3       23.48       36.44     14.01 o 
  -8  -8   3       11.78       14.01     11.50 o 
  -7  -8   3      296.73      331.58     18.30 o 
  -6  -8   3      157.45      143.64      4.10 o 
  -5  -8   3      668.67      623.42     20.37 o 
  -4  -8   3      146.73      145.55      5.64 o 
  -3  -8   3      131.48      140.67      5.49 o 
  -2  -8   3       41.87       49.20      6.15 o 
  -1  -8   3      200.51      197.56      7.64 o 
   0  -8   3        2.79       -1.23      4.19 o 
   1  -8   3      255.91      256.87     17.22 o 
   2  -8   3        0.71        2.56      5.47 o 
   3  -8   3      273.34      279.78     12.06 o 
   4  -8   3      393.36      418.10     17.37 o 
   5  -8   3        1.26        1.23      6.61 o 
   6  -8   3      126.40      104.31     20.52 o 
   7  -8   3       21.66       23.15      8.12 o 
 -10  -7   3       80.59       76.60     16.32 o 
  -9  -7   3       13.91       10.17     18.68 o 
  -8  -7   3      203.55      187.30     16.02 o 
  -7  -7   3      210.61      223.36     15.60 o 
  -6  -7   3       30.48       29.98      2.67 o 
  -5  -7   3     1235.12     1219.62     40.52 o 
  -4  -7   3      903.74      887.73     10.74 o 
  -3  -7   3      256.17      276.22      7.14 o 
  -2  -7   3      400.99      405.55     11.53 o 
  -1  -7   3       10.99       15.69      4.28 o 
   0  -7   3     1134.90     1117.00     27.54 o 
   1  -7   3      157.59      183.36      8.09 o 
   2  -7   3      237.02      228.55      9.41 o 
   3  -7   3      435.76      455.43     12.70 o 
   4  -7   3      218.15      227.72     13.22 o 
   5  -7   3       57.60       53.38     10.87 o 
   6  -7   3       91.53       97.06      6.87 o 
   7  -7   3        0.97       -0.77      4.08 o 
   8  -7   3       11.29       22.11      7.80 o 
 -11  -6   3       18.90       17.54     13.97 o 
 -10  -6   3       18.01       21.18     12.98 o 
  -9  -6   3      459.95      462.13     21.33 o 
  -8  -6   3      183.90      214.17     15.56 o 
  -7  -6   3       70.99       68.03     11.31 o 
  -6  -6   3      599.01      601.67     18.30 o 
  -5  -6   3      179.94      176.65      5.36 o 
  -4  -6   3       59.83       57.60      3.46 o 
  -3  -6   3      473.81      459.51      9.20 o 
  -2  -6   3        8.98       10.59      3.59 o 
  -1  -6   3      311.62      304.71      7.00 o 
   0  -6   3       80.36       94.21      6.63 o 
   1  -6   3     1096.76     1142.34     16.14 o 
   2  -6   3     1400.89     1423.03     19.69 o 
   3  -6   3       10.19        8.42      6.38 o 
   4  -6   3       11.08        7.83      7.47 o 
   5  -6   3     1503.89     1548.06     33.78 o 
   6  -6   3       60.36       78.10      7.55 o 
   7  -6   3       13.76       14.14      6.97 o 
   8  -6   3       14.52       14.30      5.72 o 
   9  -6   3       12.38       15.52      6.50 o 
 -11  -5   3       26.05       25.96     14.08 o 
 -10  -5   3        1.67        0.68     14.80 o 
  -9  -5   3       95.77       97.56     13.89 o 
  -8  -5   3      539.08      548.79     19.70 o 
  -7  -5   3      552.94      523.13     18.15 o 
  -6  -5   3      145.18      168.77     11.58 o 
  -5  -5   3      338.03      306.83      8.45 o 
  -4  -5   3     2900.12     2829.38     27.76 o 
  -3  -5   3      637.39      621.27      8.15 o 
  -2  -5   3       26.35       32.70      3.44 o 
  -1  -5   3      512.74      503.22     11.18 o 
   0  -5   3       43.44       52.36      5.22 o 
   1  -5   3      598.89      614.50     11.46 o 
   2  -5   3        1.50        5.47      5.12 o 
   3  -5   3     1181.22     1193.64     38.28 o 
   4  -5   3      949.93      965.76     16.37 o 
   5  -5   3        0.23       -2.48      6.72 o 
   6  -5   3      236.43      241.19     14.83 o 
   7  -5   3       31.63       31.54      6.30 o 
   8  -5   3       15.36        7.75      6.35 o 
   9  -5   3        4.32        2.54      4.49 o 
  10  -5   3        0.60        3.25      5.47 o 
 -11  -4   3        2.83        2.47     10.40 o 
 -10  -4   3       78.19      103.29     14.80 o 
  -8  -4   3      167.63      193.67     13.74 o 
  -7  -4   3       13.70       21.64      8.43 o 
  -6  -4   3     1337.66     1404.34     26.76 o 
  -5  -4   3     2355.14     2381.33     37.32 o 
  -4  -4   3      163.02      157.30     13.76 o 
  -3  -4   3     1030.22      997.02      8.62 o 
  -2  -4   3     4298.61     4464.61     39.55 o 
  -1  -4   3      322.63      374.06      6.96 o 
   0  -4   3        9.24        2.80      2.67 o 
   1  -4   3      540.15      607.93     10.58 o 
   2  -4   3       26.44       25.39      5.14 o 
   3  -4   3     1068.76     1092.98     38.25 o 
   4  -4   3        2.96        3.15      6.34 o 
   5  -4   3      441.86      444.05      7.66 o 
   6  -4   3       89.31       92.88      5.14 o 
   7  -4   3      280.26      261.41     17.21 o 
   8  -4   3      124.78      137.03      9.11 o 
   9  -4   3       14.49        5.93      6.10 o 
  10  -4   3       50.49       11.94     12.24 o 
 -12  -3   3       10.20       12.38     22.13 o 
 -11  -3   3      113.92      139.09     16.93 o 
 -10  -3   3      145.33      160.80     15.60 o 
  -9  -3   3      164.76      161.48     14.20 o 
  -8  -3   3      234.87      264.55     22.09 o 
  -7  -3   3      368.46      391.68     14.54 o 
  -6  -3   3      833.21      842.95     18.79 o 
  -5  -3   3      455.96      482.29     12.94 o 
  -4  -3   3      383.27      376.60      5.10 o 
  -3  -3   3      646.20      557.01      4.77 o 
  -2  -3   3      744.63      812.21      7.23 o 
  -1  -3   3       99.55       76.95      3.11 o 
   0  -3   3       77.76       70.23      4.59 o 
   1  -3   3     2116.33     2038.47     20.28 o 
   2  -3   3     3252.52     3303.61     32.63 o 
   3  -3   3      648.13      758.88     17.40 o 
   4  -3   3     2387.92     2551.53     29.93 o 
   5  -3   3      635.45      649.47     26.60 o 
   6  -3   3      421.66      375.32     12.28 o 
   7  -3   3      149.25      182.80      5.96 o 
   8  -3   3      101.43       92.66      5.56 o 
   9  -3   3      105.35      110.63      8.84 o 
  10  -3   3       63.41       56.56     15.38 o 
  11  -3   3        9.13        1.97      4.86 o 
 -12  -2   3       72.84       83.74     17.08 o 
 -11  -2   3        0.13       -1.14     15.07 o 
 -10  -2   3       73.20       91.55      9.88 o 
  -9  -2   3       38.90       36.49      7.64 o 
  -8  -2   3      118.13      137.24     10.36 o 
  -7  -2   3     1160.78     1192.77     17.41 o 
  -6  -2   3       79.17       74.39      5.74 o 
  -5  -2   3        2.37        8.85      3.68 o 
  -4  -2   3     3512.12     3339.68     28.33 o 
  -3  -2   3      545.25      498.12      5.95 o 
  -2  -2   3      317.94      370.29      3.88 o 
  -1  -2   3       51.04       48.91      2.42 o 
   0  -2   3     1699.24     1646.95     16.53 o 
   1  -2   3      152.40      187.04     32.02 o 
   2  -2   3      145.87      257.27     29.00 o 
   3  -2   3     7013.00     7255.41     68.66 o 
   4  -2   3    11199.63    11881.94     93.72 o 
   5  -2   3      142.12      136.22      9.72 o 
   6  -2   3     1040.71     1066.78     15.97 o 
   7  -2   3      314.90      323.91      8.11 o 
   8  -2   3       30.37       25.79      4.08 o 
   9  -2   3       58.10       59.12      5.60 o 
  10  -2   3       20.69       14.72      4.54 o 
  11  -2   3       59.09       54.59     20.12 o 
 -12  -1   3       12.41        2.65      8.15 o 
 -11  -1   3       66.21       62.06     15.77 o 
 -10  -1   3        1.44        6.58      6.86 o 
  -9  -1   3      179.14      171.73      9.65 o 
  -8  -1   3      486.66      497.76     12.19 o 
  -7  -1   3       41.14       39.69      2.35 o 
  -6  -1   3     2345.93     2411.49     15.31 o 
  -5  -1   3     2359.53     2127.95     15.74 o 
  -4  -1   3      906.26     1026.49      8.24 o 
  -3  -1   3     3316.85     3422.47     23.35 o 
  -2  -1   3     4050.78     4230.79     25.05 o 
  -1  -1   3     2484.59     2630.79     22.40 o 
   0  -1   3      917.50      961.44      9.57 o 
   1  -1   3     1825.89     1964.61     18.09 o 
   2  -1   3      227.45      182.15     10.55 o 
   3  -1   3     6664.33     7269.55     53.70 o 
   4  -1   3      284.88      234.85      4.25 o 
   5  -1   3      874.86      742.74      9.11 o 
   6  -1   3      732.41      734.20      8.55 o 
   7  -1   3        3.99       11.77      8.12 o 
   8  -1   3      283.20      295.36      8.15 o 
   9  -1   3        0.24       -2.51      3.19 o 
  10  -1   3      115.62      125.68      8.21 o 
  11  -1   3       20.75       30.49      5.53 o 
 -12   0   3      126.64      129.03     18.26 o 
 -11   0   3      361.98      391.73     15.17 o 
 -10   0   3        7.17        2.44      1.52 o 
  -9   0   3      196.69      190.37      5.33 o 
  -8   0   3      779.84      788.97     12.93 o 
  -7   0   3      227.06      228.62      7.31 o 
  -6   0   3     1137.11     1177.32     10.31 o 
  -5   0   3      654.98      683.26      8.03 o 
  -4   0   3     4210.69     4376.19     27.66 o 
  -3   0   3     3416.81     3573.38     23.21 o 
  -2   0   3       24.62       22.31      2.20 o 
  -1   0   3     2825.14     3061.43     21.48 o 
   0   0   3      222.57      216.73      2.91 o 
   1   0   3       37.77       35.61      4.02 o 
   2   0   3       40.96       34.22      1.81 o 
   3   0   3     1179.06     1241.22      9.90 o 
   4   0   3     1769.65     1619.49     10.73 o 
   5   0   3      734.61      783.62      6.54 o 
   6   0   3        9.32       13.63      2.09 o 
   7   0   3      256.37      284.10      5.36 o 
   8   0   3        3.43        2.08      2.61 o 
   9   0   3      249.19      261.20      6.19 o 
  10   0   3      186.49      187.09      7.59 o 
  11   0   3       70.54       69.34      8.05 o 
  12   0   3      116.86      127.12     11.14 o 
 -12   1   3      177.28      215.58     32.72 o 
 -11   1   3       75.22       70.00     14.61 o 
 -10   1   3      124.50      115.32     10.16 o 
  -9   1   3       75.89       78.60     11.46 o 
  -8   1   3       71.04       72.68      3.99 o 
  -7   1   3      809.59      840.18      8.11 o 
  -6   1   3      515.41      504.39      8.99 o 
  -5   1   3      739.41      709.48      8.67 o 
  -4   1   3      946.79      916.35      7.12 o 
  -3   1   3       73.78       77.24      2.16 o 
  -2   1   3      668.80      835.38      9.70 o 
  -1   1   3    28589.49    29627.36    311.22 o 
   0   1   3    21650.53    22704.77    191.22 o 
   2   1   3     2394.67     2550.76     43.52 o 
   3   1   3     2252.58     2252.30     15.53 o 
   4   1   3     3558.83     3522.88     24.79 o 
   5   1   3      151.19      148.37      3.37 o 
   6   1   3      649.09      605.74      6.66 o 
   7   1   3      548.01      559.19      7.63 o 
   8   1   3        1.93        3.92      2.97 o 
   9   1   3       69.80       71.00      5.63 o 
  10   1   3       84.30       92.47      4.90 o 
  11   1   3      362.82      347.58     22.76 o 
  12   1   3       33.99       29.12      6.68 o 
 -11   2   3        0.85        0.24      3.39 o 
 -10   2   3       88.92       92.02      6.66 o 
  -9   2   3       52.39       52.63      3.59 o 
  -8   2   3      392.33      389.78      8.08 o 
  -7   2   3       22.72       19.90      2.90 o 
  -6   2   3     1165.03     1091.38     11.12 o 
  -5   2   3     3810.10     3808.05     42.41 o 
  -4   2   3      106.35       99.58      3.35 o 
  -3   2   3     1382.17     1441.87     11.81 o 
  -2   2   3      615.22      612.73      9.50 o 
  -1   2   3      957.86     1076.78     10.41 o 
   0   2   3       16.86       32.51      3.51 o 
   1   2   3      592.34      583.25      6.83 o 
   2   2   3       60.36       60.24      3.91 o 
   3   2   3      861.10      853.80      8.29 o 
   4   2   3      422.63      380.66      8.83 o 
   5   2   3     5977.28     5951.18     54.70 o 
   6   2   3     1990.21     2031.25     22.88 o 
   7   2   3      393.35      401.85      7.97 o 
   8   2   3       36.29       47.06      6.39 o 
   9   2   3       70.97       69.11      4.69 o 
  10   2   3       44.52       44.61      6.13 o 
  11   2   3       25.31       19.36      4.46 o 
  12   2   3        2.90       10.97      8.92 o 
 -11   3   3      121.55      119.52      9.91 o 
 -10   3   3      141.61      142.42      6.62 o 
  -9   3   3       22.44       20.93      4.30 o 
  -8   3   3        6.81        0.31      2.36 o 
  -7   3   3      521.92      532.50     11.07 o 
  -6   3   3       86.87       83.39      4.39 o 
  -5   3   3      436.51      427.61      6.86 o 
  -4   3   3     7748.03     8051.54     76.11 o 
  -3   3   3     2808.72     2557.61     19.83 o 
  -2   3   3      284.71      319.53      6.37 o 
  -1   3   3        6.74        9.02      3.10 o 
   0   3   3     1869.16     2005.89     18.20 o 
   1   3   3      166.79      163.16      3.88 o 
   2   3   3      329.17      359.88      8.58 o 
   3   3   3      890.58      924.98     12.91 o 
   4   3   3     2925.54     3020.51     26.66 o 
   5   3   3      633.12      634.85      6.61 o 
   6   3   3      717.37      763.58      9.30 o 
   7   3   3     2687.16     2723.82     22.15 o 
   8   3   3       14.44       10.32      2.64 o 
   9   3   3       13.87       15.67      3.00 o 
  10   3   3      154.31      158.57      4.23 o 
  11   3   3        0.15        0.17      3.27 o 
  12   3   3       17.84       31.43     10.36 o 
 -11   4   3       35.55       34.87      6.05 o 
 -10   4   3       60.23       66.60      5.45 o 
  -9   4   3      143.66      154.98      6.19 o 
  -8   4   3        5.23        9.25      4.71 o 
  -7   4   3       91.79       78.37      5.98 o 
  -6   4   3       13.16       13.73      3.73 o 
  -5   4   3      906.95      821.48     10.55 o 
  -4   4   3     3824.63     3903.03     69.67 o 
  -3   4   3       62.01       46.28      4.76 o 
  -2   4   3     2683.67     2659.15     25.34 o 
  -1   4   3       22.49       19.56      3.10 o 
   0   4   3     1376.76     1483.11     17.54 o 
   1   4   3     1771.36     1757.04     16.45 o 
   2   4   3     1402.91     1510.67     20.65 o 
   3   4   3     8674.88     9742.02    122.90 o 
   4   4   3     2080.39     2136.60     26.88 o 
   5   4   3       13.15       12.39      2.36 o 
   6   4   3      485.98      478.76      6.48 o 
   7   4   3       77.48       83.45      2.82 o 
   8   4   3        1.58        0.25      1.90 o 
   9   4   3      363.89      361.93      6.33 o 
  10   4   3        8.68       10.39      3.54 o 
  11   4   3       49.61       59.48     10.55 o 
  12   4   3        9.22       16.13      9.64 o 
 -10   5   3      238.07      227.04     11.34 o 
  -9   5   3       42.31       25.59      5.97 o 
  -8   5   3       65.60       66.60      6.27 o 
  -7   5   3       35.33       44.71      5.42 o 
  -6   5   3      325.24      322.95      8.13 o 
  -5   5   3     1991.13     2075.86     33.14 o 
  -4   5   3      773.79      778.46     11.75 o 
  -3   5   3     1156.70     1218.17     15.43 o 
  -2   5   3      179.69      157.71      6.51 o 
  -1   5   3       25.03       28.87      4.38 o 
   0   5   3       48.83       39.61      4.25 o 
   1   5   3       71.88       68.75      3.65 o 
   2   5   3     2430.74     2433.06     22.37 o 
   3   5   3     7116.48     8005.09     73.18 o 
   4   5   3       14.97       21.75      2.65 o 
   5   5   3     1594.44     1581.21     24.58 o 
   6   5   3     1152.58     1195.67     13.89 o 
   7   5   3        4.35        6.90      2.13 o 
   8   5   3      624.27      617.59      6.54 o 
   9   5   3       73.55       73.43      3.07 o 
  10   5   3       85.00       78.94      3.22 o 
  11   5   3       86.70       99.08     12.15 o 
  12   5   3      161.38      144.78     14.73 o 
 -10   6   3       18.62        9.71      5.39 o 
  -9   6   3       43.13       30.38     11.02 o 
  -8   6   3        0.74       -4.96      4.96 o 
  -7   6   3       63.63       73.68      5.86 o 
  -6   6   3       55.12       48.26      5.18 o 
  -5   6   3        0.15       -0.55      3.40 o 
  -4   6   3     1651.35     1583.14     38.95 o 
  -3   6   3     2998.42     2930.49     31.50 o 
  -2   6   3       96.01       99.78      5.61 o 
  -1   6   3       21.92       41.38      5.73 o 
   0   6   3      580.63      590.21     10.31 o 
   1   6   3        6.19       10.09      3.73 o 
   2   6   3       39.86       65.61      5.90 o 
   3   6   3      522.19      472.72     10.31 o 
   4   6   3     2674.88     2529.25     23.23 o 
   5   6   3      566.59      532.69      7.44 o 
   6   6   3      120.26      121.09      5.44 o 
   7   6   3     1278.80     1259.86     12.25 o 
   8   6   3      203.58      217.54      5.28 o 
   9   6   3      370.55      370.74     10.46 o 
  10   6   3      147.65      184.45     21.60 o 
  11   6   3      138.79      158.03     22.47 o 
  12   6   3       36.47       40.96     20.04 o 
  -9   7   3       86.68       43.59     24.00 o 
  -8   7   3       10.29        7.48      6.01 o 
  -7   7   3       12.46        9.20      5.52 o 
  -6   7   3      256.79      256.37      9.16 o 
  -5   7   3      466.79      466.62     11.73 o 
  -4   7   3      698.95      671.99     13.24 o 
  -3   7   3      525.53      520.06     12.32 o 
  -2   7   3     3873.18     3876.18     43.53 o 
  -1   7   3     1073.16      906.38     14.85 o 
   0   7   3        3.59       17.78      6.42 o 
   1   7   3       29.21       15.06      4.41 o 
   2   7   3      180.43      189.54      5.43 o 
   3   7   3      428.78      413.85      9.60 o 
   4   7   3      293.74      311.48      6.71 o 
   5   7   3      278.14      265.50      6.05 o 
   6   7   3      329.85      349.69      7.74 o 
   7   7   3      293.10      302.18     15.92 o 
   8   7   3      284.05      293.97      6.97 o 
   9   7   3      497.67      453.82      8.73 o 
  10   7   3       18.20       20.01     10.02 o 
  -9   8   3        0.39        1.34      5.27 o 
  -8   8   3      108.61      107.97      8.34 o 
  -7   8   3       83.83       82.38      7.54 o 
  -6   8   3      662.07      666.25     13.17 o 
  -5   8   3       59.61       61.23      9.75 o 
  -4   8   3       14.43       17.54      6.41 o 
  -3   8   3      797.26      747.57     14.65 o 
  -2   8   3      615.60      632.59     15.81 o 
  -1   8   3      296.56      280.44     20.99 o 
   0   8   3      634.92      657.93     11.51 o 
   1   8   3       12.22       11.15      4.08 o 
   2   8   3      804.90      811.14     13.00 o 
   3   8   3      860.19      861.13     11.52 o 
   4   8   3      116.34      122.57      7.21 o 
   5   8   3      844.36      852.11     11.64 o 
   6   8   3      290.62      298.07      9.85 o 
   7   8   3       17.14       14.17      3.18 o 
   8   8   3      474.84      436.61      8.05 o 
   9   8   3       30.28       22.04      3.24 o 
  10   8   3      133.97      119.54     14.08 o 
  -8   9   3        8.55        3.67      6.30 o 
  -7   9   3       80.98       84.51      8.32 o 
  -6   9   3      365.14      367.83     12.46 o 
  -5   9   3       20.77       36.42      8.35 o 
  -4   9   3      210.92      218.61     22.07 o 
  -3   9   3      525.42      527.10     16.05 o 
  -2   9   3        6.55        5.28      5.65 o 
  -1   9   3      493.85      511.63     11.94 o 
   0   9   3        5.85       -1.64      5.20 o 
   1   9   3      446.17      443.88     14.94 o 
   2   9   3      108.28      112.82      7.29 o 
   3   9   3       10.54       18.81      4.08 o 
   4   9   3     1934.96     1959.38     54.04 o 
   5   9   3      291.43      293.06      7.52 o 
   6   9   3      200.39      194.34      7.42 o 
   7   9   3      917.57      921.49     14.88 o 
   8   9   3      117.64      124.92     18.81 o 
   9   9   3       10.24       27.90     11.01 o 
  10   9   3       16.78       22.17     11.46 o 
  -7  10   3        6.44        9.21     11.22 o 
  -6  10   3        0.17        1.71      5.57 o 
  -5  10   3      548.23      580.47     17.65 o 
  -4  10   3      350.81      347.01     16.39 o 
  -3  10   3       26.45       44.56      8.27 o 
  -2  10   3      854.51      802.86     19.51 o 
  -1  10   3      327.89      311.85     11.10 o 
   0  10   3      105.47       99.42      7.68 o 
   1  10   3        9.81       10.25      5.14 o 
   2  10   3       63.88       73.73     10.99 o 
   3  10   3       87.35       74.05      7.63 o 
   4  10   3       51.13       50.15      5.09 o 
   5  10   3      717.82      716.80     10.93 o 
   6  10   3      775.16      731.83     10.19 o 
   7  10   3      203.92      193.67      8.60 o 
   8  10   3       42.46       45.30      3.92 o 
   9  10   3      222.09      214.48     17.20 o 
  -6  11   3        2.65       12.47     11.73 o 
  -5  11   3      136.60      166.93     31.05 o 
  -4  11   3       26.33       31.81     11.71 o 
  -3  11   3      431.95      431.15     33.14 o 
  -2  11   3        4.70       12.49      7.48 o 
  -1  11   3       61.80       54.88     10.05 o 
   0  11   3      588.91      584.83     16.65 o 
   1  11   3       34.01       34.16      6.56 o 
   2  11   3      122.17       94.61      7.18 o 
   3  11   3      105.45      114.81      7.27 o 
   4  11   3       83.88       87.36      6.95 o 
   5  11   3      286.70      283.87      8.59 o 
   6  11   3        0.83       -1.74      2.91 o 
   7  11   3       70.49       69.51      4.94 o 
   8  11   3       71.18       51.47     13.44 o 
   9  11   3        8.09        7.86     18.98 o 
  -5  12   3       16.22       17.71     10.70 o 
  -4  12   3       85.75       96.80     17.27 o 
  -3  12   3       73.74       73.66     11.49 o 
  -2  12   3       38.70       28.74     11.15 o 
  -1  12   3       41.84       44.36      9.03 o 
   0  12   3        0.15       -6.66      6.66 o 
   1  12   3      663.44      671.49     17.83 o 
   2  12   3      310.14      286.60     10.33 o 
   3  12   3      142.69      146.30     10.82 o 
   4  12   3      212.23      211.88      7.93 o 
   5  12   3      117.83      120.48      6.35 o 
   6  12   3       21.34       15.68      4.09 o 
   7  12   3      164.81      176.64      6.96 o 
   8  12   3        0.41       21.79     13.36 o 
  -4  13   3       66.91       75.29     13.62 o 
  -3  13   3        0.43       -0.87     10.74 o 
  -2  13   3      139.18      155.66     13.42 o 
  -1  13   3       85.90       70.67     13.10 o 
   0  13   3       16.95       18.63      7.85 o 
   1  13   3      103.12       83.99     10.69 o 
   2  13   3       30.76       14.46     12.32 o 
   3  13   3      100.43       92.50      7.84 o 
   4  13   3        0.95       -3.83      4.70 o 
   5  13   3       88.86      100.39      8.50 o 
   6  13   3      167.38      157.37      8.48 o 
   7  13   3      124.08      115.63     15.11 o 
  -1  14   3        1.41        3.14      7.89 o 
   0  14   3      101.32       89.83     12.07 o 
   1  14   3      103.65      114.11     19.66 o 
   2  14   3       22.40        7.62      9.79 o 
   3  14   3        1.54        0.23      6.01 o 
   4  14   3       37.92        8.83     14.37 o 
   5  14   3       39.85       38.89      6.31 o 
  -2 -12   4       18.32       20.22      8.59 o 
  -1 -12   4        0.60        0.79      5.81 o 
  -6 -11   4      120.68      147.89     18.41 o 
  -5 -11   4      216.54      196.45     20.08 o 
  -4 -11   4       78.73       65.19      7.18 o 
  -3 -11   4       68.33       62.07     10.74 o 
  -2 -11   4       24.21       20.23      6.55 o 
  -1 -11   4        9.89       14.17      8.32 o 
   0 -11   4       83.01       73.44     25.98 o 
   1 -11   4       68.02       60.81     12.80 o 
   2 -11   4       56.92       59.83     16.78 o 
   3 -11   4       83.05       92.96     13.31 o 
  -7 -10   4      136.24      124.66     17.61 o 
  -6 -10   4      121.24      111.57     16.13 o 
  -5 -10   4        0.84        4.96      3.46 o 
  -4 -10   4      269.93      254.38      7.69 o 
  -3 -10   4      325.00      333.08     20.16 o 
  -2 -10   4        2.64       -0.02      3.70 o 
  -1 -10   4       25.81       40.62     13.34 o 
   0 -10   4      273.84      286.96     17.01 o 
   1 -10   4       29.11       36.89      8.69 o 
   2 -10   4       18.27       25.12      8.84 o 
   3 -10   4        2.62       -8.26     10.44 o 
   4 -10   4      126.43      140.43     14.17 o 
  -8  -9   4        7.56        1.59     10.29 o 
  -7  -9   4      115.19      127.05     15.79 o 
  -6  -9   4        2.43        1.91      2.61 o 
  -5  -9   4      100.60      100.03     15.78 o 
  -4  -9   4      272.56      279.33      9.19 o 
  -3  -9   4        0.57       -1.22      3.45 o 
  -2  -9   4       57.24       61.02      9.05 o 
  -1  -9   4       12.09       11.04      6.67 o 
   0  -9   4        7.50        4.48      6.58 o 
   1  -9   4      156.78      149.45     11.60 o 
   2  -9   4        1.33        3.58      6.57 o 
   3  -9   4      221.49      217.55     13.08 o 
   4  -9   4      155.60      176.57     16.28 o 
   5  -9   4        0.52       -4.67     10.27 o 
   6  -9   4       45.07       46.91      7.48 o 
  -9  -8   4        3.46        8.77     20.50 o 
  -8  -8   4       86.34       99.68     25.02 o 
  -7  -8   4       89.75       73.15     13.59 o 
  -6  -8   4      222.43      204.10     19.04 o 
  -5  -8   4      752.50      728.06     23.49 o 
  -4  -8   4       73.42       83.49      9.33 o 
  -3  -8   4      148.41      158.69      9.24 o 
  -2  -8   4       11.83       11.47      5.18 o 
  -1  -8   4      150.47      146.75      7.40 o 
   0  -8   4        8.40        6.53      5.10 o 
   1  -8   4       14.71       16.77      7.47 o 
   2  -8   4      628.80      673.16     18.31 o 
   3  -8   4      295.16      313.07     15.47 o 
   4  -8   4       11.16        4.31     13.40 o 
   5  -8   4      278.60      302.47     17.59 o 
   6  -8   4      156.71      169.50     12.95 o 
   7  -8   4       12.29        7.29      6.43 o 
 -10  -7   4       16.94       19.51     14.24 o 
  -9  -7   4        5.15       13.13     12.22 o 
  -8  -7   4        7.54       18.11     11.35 o 
  -7  -7   4      146.69      155.03     14.69 o 
  -6  -7   4      959.37      912.75     71.86 o 
  -5  -7   4      266.03      252.12     10.12 o 
  -4  -7   4      405.42      418.65      7.39 o 
  -3  -7   4      605.25      619.71     12.84 o 
  -2  -7   4       38.81       36.09      5.41 o 
  -1  -7   4      350.81      315.74     10.06 o 
   0  -7   4      247.23      253.68     17.99 o 
   1  -7   4       49.73       39.68      6.34 o 
   2  -7   4        1.62       -3.17      6.37 o 
   3  -7   4      155.77      136.79     10.40 o 
   4  -7   4      686.04      733.95     25.38 o 
   5  -7   4      150.59      168.75     11.90 o 
   6  -7   4       12.72       13.86      5.56 o 
   7  -7   4       63.76       28.20     11.85 o 
   8  -7   4      103.13      119.05     18.98 o 
 -10  -6   4        6.97       15.11     12.98 o 
  -9  -6   4      137.93      133.24     16.44 o 
  -8  -6   4        7.10        8.47     16.10 o 
  -7  -6   4       71.64       67.61     11.73 o 
  -6  -6   4        6.53        4.90      0.88 o 
  -5  -6   4      938.93      869.67     26.25 o 
  -4  -6   4        4.70        6.95      2.58 o 
  -3  -6   4       14.24       11.18      3.50 o 
  -2  -6   4     1591.22     1521.51     26.59 o 
  -1  -6   4     1424.71     1446.85     17.75 o 
   0  -6   4       37.64       41.02      7.44 o 
   1  -6   4      674.97      684.30     12.60 o 
   2  -6   4       28.82       27.39      6.09 o 
   3  -6   4       53.42       72.82     11.81 o 
   4  -6   4      357.51      374.26     14.71 o 
   5  -6   4       95.85      105.64      9.79 o 
   6  -6   4      379.31      365.70     10.83 o 
   7  -6   4        7.70        8.96      5.62 o 
   8  -6   4        4.92        5.28      7.02 o 
   9  -6   4        1.23       -2.14      6.73 o 
 -11  -5   4       67.29       73.34     27.64 o 
 -10  -5   4      209.41      216.68     19.51 o 
  -9  -5   4       24.56        8.54     10.63 o 
  -8  -5   4       82.15       82.87     12.68 o 
  -7  -5   4      151.17      144.82     12.56 o 
  -6  -5   4      123.57      157.19     18.30 o 
  -5  -5   4      937.97      933.45     30.92 o 
  -4  -5   4       20.71       28.11      2.48 o 
  -3  -5   4     1229.20     1200.29     10.85 o 
  -2  -5   4      144.61      145.15      4.53 o 
  -1  -5   4      315.13      295.86      7.12 o 
   0  -5   4     1924.69     2021.51     22.56 o 
   1  -5   4       36.16       24.58      5.82 o 
   2  -5   4     1019.61     1024.82     17.60 o 
   3  -5   4       33.95       32.87      7.46 o 
   4  -5   4      463.36      477.39     12.65 o 
   5  -5   4     1717.81     1666.25     34.98 o 
   6  -5   4      119.73      122.32      5.99 o 
   7  -5   4       31.70       26.62      7.01 o 
   8  -5   4       50.37       24.50      9.87 o 
   9  -5   4       38.27       29.34      9.69 o 
 -11  -4   4      132.54      140.95     18.71 o 
 -10  -4   4       23.36       33.75     21.49 o 
  -9  -4   4       67.49       99.46     13.78 o 
  -8  -4   4        3.97        2.73      7.86 o 
  -7  -4   4      492.16      533.76     17.96 o 
  -6  -4   4     1419.01     1449.52     28.01 o 
  -5  -4   4        0.78        2.23      1.05 o 
  -4  -4   4     1554.44     1545.37     21.37 o 
  -3  -4   4     1478.27     1440.29     12.88 o 
  -2  -4   4       86.85       83.72      4.27 o 
  -1  -4   4       18.83       41.28      4.15 o 
   0  -4   4      923.48      957.60     12.04 o 
   1  -4   4       37.01       31.18      5.20 o 
   2  -4   4      218.18      221.50      8.44 o 
   3  -4   4      667.95      622.98     11.61 o 
   4  -4   4     1040.60     1087.29     17.06 o 
   5  -4   4      422.06      421.18      9.09 o 
   6  -4   4      820.44      790.20     22.66 o 
   7  -4   4      648.35      665.80     20.82 o 
   8  -4   4        1.14        3.88      4.12 o 
   9  -4   4        1.82        1.25      3.87 o 
  10  -4   4        3.63        1.40      5.13 o 
 -11  -3   4       36.58       30.94     13.59 o 
 -10  -3   4        7.27        2.28      9.68 o 
  -9  -3   4       14.46       -3.99     14.65 o 
  -8  -3   4       20.37       23.57      9.64 o 
  -7  -3   4       19.78       12.45      7.90 o 
  -6  -3   4      147.35      141.55     10.29 o 
  -5  -3   4     2246.25     2277.72     27.91 o 
  -4  -3   4     2199.80     2254.15     20.54 o 
  -3  -3   4       35.95       51.82      3.62 o 
  -2  -3   4      800.07      637.89      6.58 o 
  -1  -3   4      105.85       73.64      3.39 o 
   0  -3   4     1162.54     1298.21     14.09 o 
   1  -3   4     1309.24     1425.73     15.82 o 
   2  -3   4        0.04        0.86      3.26 o 
   3  -3   4      352.90      354.64      9.84 o 
   4  -3   4       24.26       17.24      7.33 o 
   5  -3   4     1019.65     1024.69     12.43 o 
   6  -3   4     3494.60     3499.44     78.24 o 
   7  -3   4      256.81      260.23     11.93 o 
   8  -3   4      281.99      302.01     17.80 o 
   9  -3   4      120.62      122.84     35.37 o 
  10  -3   4        5.17        1.46      4.75 o 
 -11  -2   4      142.44      169.30     18.45 o 
 -10  -2   4      210.08      240.90     12.87 o 
  -9  -2   4        3.94        8.48      6.69 o 
  -8  -2   4       84.08       74.46      7.89 o 
  -7  -2   4       29.30       20.66      8.50 o 
  -6  -2   4      135.69      140.77      6.76 o 
  -5  -2   4     1128.52     1205.85      7.67 o 
  -4  -2   4      902.75      920.10      7.38 o 
  -3  -2   4     3216.19     3138.49     28.46 o 
  -2  -2   4       56.32       81.38      3.85 o 
  -1  -2   4     1493.09     1582.54     12.52 o 
   0  -2   4     1480.57     1446.49     15.69 o 
   1  -2   4      368.91      341.43      6.35 o 
   2  -2   4     1103.28     1068.98     12.94 o 
   3  -2   4      213.50      212.43     11.20 o 
   4  -2   4       88.99      102.05      4.17 o 
   5  -2   4     1363.96     1333.53     30.17 o 
   6  -2   4      776.57      793.67     19.89 o 
   7  -2   4        4.28        3.94      3.00 o 
   8  -2   4      568.71      526.91     28.47 o 
   9  -2   4       25.21       21.38      5.33 o 
  10  -2   4       55.74       44.46     18.07 o 
  11  -2   4        0.73        1.10      4.38 o 
 -11  -1   4      150.82      198.31     45.86 o 
 -10  -1   4      172.86      156.10     11.52 o 
  -9  -1   4      227.65      245.02     15.89 o 
  -8  -1   4      339.91      352.01     11.15 o 
  -7  -1   4       78.71       78.95      8.16 o 
  -6  -1   4      289.03      270.72     11.17 o 
  -5  -1   4       58.53       63.80      2.49 o 
  -4  -1   4     5456.61     5953.47     37.33 o 
  -3  -1   4      546.12      502.33      4.90 o 
  -2  -1   4      472.80      552.00      5.69 o 
  -1  -1   4      302.22      287.49      4.15 o 
   0  -1   4       77.91       93.53      3.47 o 
   1  -1   4     1153.43     1153.71     12.28 o 
   2  -1   4      408.79      445.65     34.16 o 
   3  -1   4      713.48      702.87      6.68 o 
   4  -1   4      958.40      881.87      9.40 o 
   5  -1   4     1866.00     1899.23     16.92 o 
   6  -1   4        7.43        1.69      3.58 o 
   7  -1   4      346.24      400.35     12.55 o 
   8  -1   4       74.39       79.49      4.64 o 
   9  -1   4       70.66       78.96      5.93 o 
  10  -1   4        4.41        4.59      3.76 o 
  11  -1   4       41.29       33.50      6.30 o 
 -11   0   4       11.44       10.21      8.91 o 
 -10   0   4       14.73       22.29     10.21 o 
  -9   0   4      511.56      472.24     18.79 o 
  -8   0   4       74.56       79.73      2.77 o 
  -7   0   4      151.70      159.50      5.72 o 
  -6   0   4      412.41      408.92      5.57 o 
  -5   0   4     2207.41     2349.76     15.82 o 
  -4   0   4     2414.78     2525.30     16.50 o 
  -3   0   4        5.75        7.90      1.70 o 
  -2   0   4     5846.59     5892.61     41.64 o 
  -1   0   4     1551.61     1477.15     10.85 o 
   0   0   4     2403.66     2656.52     17.12 o 
   1   0   4      266.64      234.63     10.63 o 
   2   0   4      314.56      293.10      8.03 o 
   3   0   4     6797.67     7277.87     63.42 o 
   4   0   4      537.23      632.24      7.22 o 
   5   0   4      301.78      299.89      4.80 o 
   6   0   4     2269.57     2191.23     46.51 o 
   7   0   4      385.05      364.64      7.86 o 
   8   0   4      100.17      100.34      5.27 o 
   9   0   4      179.31      186.07     21.73 o 
  10   0   4        0.06       -0.09      4.19 o 
  11   0   4       32.89       29.75      6.93 o 
 -11   1   4      154.51      152.98     17.54 o 
 -10   1   4       55.26       51.80      7.25 o 
  -9   1   4      382.12      365.10     12.15 o 
  -8   1   4      297.41      294.73      8.04 o 
  -7   1   4        5.62        1.98      1.86 o 
  -6   1   4      846.79      838.61     11.86 o 
  -5   1   4       25.31       24.78      1.80 o 
  -4   1   4     2137.61     2163.86     14.59 o 
  -3   1   4     5657.22     5750.12     35.78 o 
  -2   1   4     4903.62     5201.69     32.05 o 
  -1   1   4     1980.66     1926.20     13.20 o 
   0   1   4     2471.80     2498.15     20.25 o 
   1   1   4     1436.22     1755.71     16.85 o 
   2   1   4      547.89      568.13      4.97 o 
   3   1   4        9.98        8.62      1.19 o 
   4   1   4      495.91      513.53      9.80 o 
   5   1   4     1998.12     1873.87     14.88 o 
   6   1   4       77.72       82.20      2.94 o 
   7   1   4      486.17      450.43      6.85 o 
   8   1   4      520.64      525.74      8.92 o 
   9   1   4        5.40        8.69      3.12 o 
  10   1   4      232.00      247.04      7.89 o 
  11   1   4        0.63        2.28      5.35 o 
  12   1   4        4.68       -4.40      6.04 o 
 -11   2   4      128.90      150.63     17.88 o 
 -10   2   4        5.15        1.45      2.71 o 
  -9   2   4      259.98      244.17      6.40 o 
  -8   2   4      287.19      290.70      7.63 o 
  -7   2   4      112.10       96.65      4.13 o 
  -6   2   4      113.95      113.58      4.01 o 
  -5   2   4       30.41       32.15      2.58 o 
  -4   2   4      301.99      302.67      5.55 o 
  -3   2   4      116.04      103.13      3.21 o 
  -2   2   4      667.59      651.68      6.23 o 
  -1   2   4    28805.35    31687.07    259.81 o 
   0   2   4     5401.79     5849.95     50.65 o 
   1   2   4      346.71      309.83      7.36 o 
   2   2   4        8.31        8.16      3.45 o 
   3   2   4       47.39       46.37      8.60 o 
   4   2   4     1288.75     1232.74     12.68 o 
   5   2   4       79.16       89.15      4.80 o 
   6   2   4     1217.17     1257.51     16.32 o 
   7   2   4      807.72      781.35     10.45 o 
   8   2   4       79.07       77.21      5.57 o 
   9   2   4      205.47      200.18      7.59 o 
  10   2   4       29.85       39.41      7.76 o 
  11   2   4      180.53      184.12      9.07 o 
  12   2   4       43.03       33.56      4.77 o 
 -11   3   4        8.92        6.66      6.90 o 
 -10   3   4       19.53       24.18      4.59 o 
  -9   3   4       45.72       50.08      4.77 o 
  -8   3   4       91.41       98.70      5.46 o 
  -7   3   4      492.26      518.91     12.34 o 
  -6   3   4       58.68       59.60      4.11 o 
  -5   3   4     1230.62     1182.32     12.19 o 
  -4   3   4      621.41      621.62      7.14 o 
  -3   3   4      389.72      364.90      5.62 o 
  -2   3   4     3703.05     3777.53     34.12 o 
  -1   3   4     1186.25     1195.50     12.32 o 
   0   3   4      858.66      878.42      9.75 o 
   1   3   4       10.51        7.26      2.43 o 
   2   3   4      980.96      937.32     13.15 o 
   3   3   4      489.46      466.42      9.07 o 
   4   3   4      454.19      491.39      6.31 o 
   5   3   4     3781.34     4011.34     47.50 o 
   6   3   4     7984.75     8251.86     63.66 o 
   7   3   4       22.14       19.02      2.61 o 
   8   3   4      294.58      278.48      6.76 o 
   9   3   4      505.16      489.41      7.13 o 
  10   3   4        2.60        4.99      3.80 o 
  11   3   4       33.63       30.85      3.54 o 
  12   3   4        4.81        4.90      7.78 o 
 -11   4   4       56.89       44.68      5.26 o 
 -10   4   4       14.12       12.65      4.86 o 
  -9   4   4        0.40        0.12      3.09 o 
  -8   4   4       27.63       24.35      4.02 o 
  -7   4   4       48.34       48.37      4.88 o 
  -6   4   4      277.44      253.07      6.77 o 
  -5   4   4     1406.09     1520.66     14.77 o 
  -4   4   4      545.47      520.18      7.18 o 
  -3   4   4     6101.23     6596.31     66.96 o 
  -2   4   4     2673.65     2686.05     25.94 o 
  -1   4   4      186.25      188.87     10.33 o 
   0   4   4     1225.36     1180.13     13.76 o 
   1   4   4      346.03      350.15      6.90 o 
   2   4   4       29.21       33.71      3.48 o 
   3   4   4       86.34       85.17      7.38 o 
   4   4   4      276.95      227.99      6.45 o 
   5   4   4     3808.82     4148.08     80.80 o 
   6   4   4      366.07      364.69      5.60 o 
   7   4   4     2308.11     2350.15     20.88 o 
   8   4   4      554.62      552.44      7.20 o 
   9   4   4      272.17      253.80      5.02 o 
  10   4   4      121.29      112.30      4.67 o 
  11   4   4       10.67       11.81      3.60 o 
  12   4   4      141.91      167.86     21.03 o 
 -10   5   4       59.20       60.02      5.97 o 
  -9   5   4       85.63       85.97      5.96 o 
  -8   5   4      137.32      151.49      8.36 o 
  -7   5   4       10.14        8.58      4.39 o 
  -6   5   4        2.46        1.84      3.70 o 
  -5   5   4       56.45       73.67      7.58 o 
  -4   5   4      432.10      408.39      7.90 o 
  -3   5   4      190.97      171.07      9.00 o 
  -2   5   4      701.27      646.23      9.66 o 
  -1   5   4     4110.15     3950.52     37.43 o 
   0   5   4      113.41       98.97      5.30 o 
   1   5   4     1297.29     1263.53     27.45 o 
   2   5   4     3052.92     3032.00     29.26 o 
   3   5   4      112.36      107.46      8.24 o 
   4   5   4      258.27      343.81      6.26 o 
   5   5   4       20.65       30.29      3.91 o 
   6   5   4      871.72      867.42     11.55 o 
   7   5   4      764.28      743.47      7.89 o 
   8   5   4       28.45       34.52      4.53 o 
   9   5   4      450.52      443.25      7.25 o 
  10   5   4      200.54      194.50      4.53 o 
  11   5   4      241.96      268.57     22.24 o 
  12   5   4      117.43      144.52     21.37 o 
 -10   6   4      341.95      318.67     10.02 o 
  -9   6   4       43.93       34.02      6.64 o 
  -8   6   4        7.95        6.98      4.47 o 
  -7   6   4      107.47      101.16      8.33 o 
  -6   6   4       10.12       14.87      4.36 o 
  -5   6   4       15.29        9.39      4.45 o 
  -4   6   4       16.66       25.25      6.09 o 
  -3   6   4      581.19      542.06     14.29 o 
  -2   6   4     1447.03     1504.76     33.65 o 
  -1   6   4       17.69       19.07      4.87 o 
   0   6   4     1907.89     1996.13     22.60 o 
   1   6   4      956.94      892.42     15.22 o 
   2   6   4      485.29      473.85      7.42 o 
   3   6   4      937.74      861.98     16.13 o 
   4   6   4        4.31       10.07      2.60 o 
   5   6   4      118.57      113.09      3.76 o 
   6   6   4      922.76      907.33     11.29 o 
   7   6   4       69.66       77.49      4.11 o 
   8   6   4      272.19      272.90      5.29 o 
   9   6   4      197.71      217.68      5.20 o 
  10   6   4       16.91       16.88      3.81 o 
  11   6   4       69.82       69.47     18.18 o 
  12   6   4       12.98        9.26     15.49 o 
  -9   7   4       14.57        6.43      5.92 o 
  -8   7   4      119.88      124.58      7.62 o 
  -7   7   4        0.07       -1.73      4.23 o 
  -6   7   4      300.85      318.30     14.97 o 
  -5   7   4       66.41       73.89     12.80 o 
  -4   7   4      656.48      721.18     21.26 o 
  -3   7   4     2378.07     2373.32     28.52 o 
  -2   7   4      196.08      163.30      8.75 o 
  -1   7   4      182.72      238.54      7.45 o 
   0   7   4     1573.39     1645.26     21.52 o 
   1   7   4       64.32       71.38      4.82 o 
   2   7   4      165.61      178.41      6.58 o 
   3   7   4       23.74       21.73      3.36 o 
   4   7   4      811.62      807.36     11.34 o 
   5   7   4     1786.79     1835.38     19.92 o 
   6   7   4      133.43      139.69      6.00 o 
   7   7   4      587.15      610.85      9.42 o 
   8   7   4      620.88      626.39      9.56 o 
   9   7   4       43.19       41.87      2.79 o 
  10   7   4      203.97      199.67     13.97 o 
  -9   8   4       63.08       38.11     19.79 o 
  -8   8   4       60.95       53.59     19.24 o 
  -7   8   4       54.46       52.01      7.02 o 
  -6   8   4        9.44       10.29      5.41 o 
  -5   8   4      181.15      194.32     11.75 o 
  -4   8   4      895.01      841.85     26.08 o 
  -3   8   4      135.57      128.32      8.30 o 
  -2   8   4     1209.81     1174.97     17.74 o 
  -1   8   4     2261.82     2251.01     26.87 o 
   0   8   4     1130.76     1104.76     17.59 o 
   1   8   4       19.31       31.49      5.77 o 
   2   8   4      222.54      221.39      8.02 o 
   3   8   4      491.86      490.09      8.67 o 
   4   8   4      201.92      208.76      7.12 o 
   5   8   4       57.19       66.60      9.85 o 
   6   8   4      484.28      511.55     18.18 o 
   7   8   4      940.43      910.71     12.66 o 
   8   8   4       73.05       65.85      3.27 o 
   9   8   4      316.26      322.57      6.69 o 
  10   8   4      176.13      187.60     14.54 o 
  -8   9   4       24.99       15.64      8.13 o 
  -7   9   4      184.78      179.70     10.81 o 
  -6   9   4       80.86       72.87      7.85 o 
  -5   9   4      103.21      116.62     12.81 o 
  -4   9   4       21.26       25.13      7.34 o 
  -3   9   4      803.13      827.23     19.31 o 
  -2   9   4     1732.25     1664.44     23.50 o 
  -1   9   4        1.78       -0.29      4.15 o 
   0   9   4     1092.76     1045.74     16.14 o 
   1   9   4      756.75      711.50     12.55 o 
   2   9   4       81.04       77.35      5.77 o 
   3   9   4       60.39       59.08      5.12 o 
   4   9   4        1.01        5.94      5.85 o 
   5   9   4       77.35       93.50     10.86 o 
   6   9   4      116.86      136.21      5.80 o 
   7   9   4       31.66       26.37      4.31 o 
   8   9   4      451.00      422.69      8.54 o 
   9   9   4      145.54      143.91      4.50 o 
  -7  10   4        4.51       11.32      6.78 o 
  -6  10   4      123.01      128.36      9.37 o 
  -5  10   4      176.87      166.30     14.26 o 
  -4  10   4       17.20       15.96      7.85 o 
  -3  10   4      376.03      360.83     13.04 o 
  -2  10   4       10.81        5.28      7.60 o 
  -1  10   4      580.72      562.21     13.62 o 
   0  10   4      254.14      254.93     11.08 o 
   1  10   4      100.28      103.94     17.12 o 
   2  10   4       20.15       14.15      5.00 o 
   3  10   4      398.06      423.96      9.66 o 
   4  10   4     1098.71     1018.60     30.75 o 
   5  10   4      370.73      373.67     10.36 o 
   6  10   4        4.88        4.41      3.82 o 
   7  10   4      297.34      281.88      7.12 o 
   8  10   4      230.76      228.72     26.06 o 
   9  10   4       10.04       12.91     10.36 o 
  -6  11   4       53.02       25.98     35.59 o 
  -5  11   4       43.13       56.73     10.74 o 
  -4  11   4       60.00       79.51     10.95 o 
  -3  11   4      127.99      129.71     14.80 o 
  -2  11   4      202.42      212.09     16.42 o 
  -1  11   4      650.05      672.24     18.54 o 
   0  11   4       39.69       24.58      7.12 o 
   1  11   4       82.80       86.08      9.27 o 
   2  11   4        2.81        2.57      4.67 o 
   3  11   4      122.72      105.65      7.11 o 
   4  11   4      525.94      508.67     10.52 o 
   5  11   4      151.98      142.12      8.45 o 
   6  11   4      672.44      664.46     12.23 o 
   7  11   4      232.89      257.03      6.48 o 
   8  11   4       21.69       21.29      9.77 o 
  -5  12   4       21.09       18.33     10.46 o 
  -4  12   4       13.57       12.56      9.54 o 
  -3  12   4      329.47      326.66     18.35 o 
  -2  12   4      173.93      180.29     12.20 o 
  -1  12   4       32.98       29.89      8.48 o 
   0  12   4      426.05      416.77     15.98 o 
   1  12   4      645.93      624.77     15.09 o 
   2  12   4        0.22        3.57      5.07 o 
   3  12   4      172.95      139.53     10.12 o 
   4  12   4        2.15       -0.34      3.61 o 
   5  12   4       96.94      116.02      7.74 o 
   6  12   4        2.74        7.50      4.75 o 
   7  12   4       27.53       26.32      4.28 o 
   8  12   4      199.30      209.24     18.52 o 
  -4  13   4       27.48       30.02     11.54 o 
  -3  13   4       41.63       37.84     11.25 o 
  -2  13   4       16.80       17.21      9.47 o 
  -1  13   4      118.92      139.58     12.17 o 
   0  13   4      258.32      242.40     14.67 o 
   1  13   4        0.33        8.01      6.65 o 
   2  13   4      278.74      257.03     11.02 o 
   3  13   4      137.02      137.83     10.36 o 
   4  13   4        4.13        1.53      7.28 o 
   5  13   4       27.98       20.81      6.48 o 
   6  13   4        1.00       -3.67      4.11 o 
   7  13   4      132.70      123.52     10.34 o 
  -2  14   4       27.85       30.35     11.21 o 
  -1  14   4       39.15       38.42     16.65 o 
   0  14   4        4.81       -1.02      6.58 o 
   1  14   4       21.35       27.04      9.03 o 
   2  14   4        8.85        5.95      7.78 o 
   3  14   4      132.44      118.94     11.03 o 
   4  14   4       83.69       73.77     12.68 o 
   5  14   4        3.76        8.74      6.32 o 
   6  14   4       50.03       50.12      6.87 o 
  -4 -11   5      104.39       96.73      6.92 o 
  -3 -11   5        3.81        4.60      6.31 o 
  -2 -11   5       60.92       49.86      9.30 o 
  -1 -11   5       69.37       71.06      9.13 o 
   0 -11   5       10.73       10.47      9.70 o 
   1 -11   5        2.22        1.49     12.07 o 
  -6 -10   5        1.20        2.77     10.21 o 
  -5 -10   5      184.33      181.39     13.26 o 
  -4 -10   5      154.67      167.10      7.28 o 
  -3 -10   5        6.16        7.50      7.84 o 
  -2 -10   5       62.52       66.69     13.29 o 
  -1 -10   5       29.20       32.00      8.89 o 
   0 -10   5        4.19        6.61      6.73 o 
   1 -10   5        7.29       17.41      8.27 o 
   2 -10   5        2.84       -2.45      8.34 o 
   3 -10   5       88.51       92.21     15.02 o 
  -8  -9   5        9.89       22.97     13.82 o 
  -7  -9   5        2.96        7.33     11.16 o 
  -6  -9   5      132.58      143.11     15.49 o 
  -5  -9   5       81.04       74.31      7.49 o 
  -4  -9   5       61.42       71.11      7.93 o 
  -3  -9   5      713.72      679.35     21.16 o 
  -2  -9   5      275.68      283.07     15.54 o 
  -1  -9   5       12.90       10.93      7.16 o 
   0  -9   5        2.25        5.94      7.91 o 
   1  -9   5        2.12        6.36      6.73 o 
   2  -9   5       12.12        9.77      7.69 o 
   3  -9   5       12.97       18.75      9.09 o 
   4  -9   5      140.77      148.12     13.85 o 
   5  -9   5       28.09       36.97     20.38 o 
  -9  -8   5       91.95       96.80     17.96 o 
  -8  -8   5      181.34      182.40     18.22 o 
  -7  -8   5        1.20        2.92      9.34 o 
  -6  -8   5        3.01       -0.33      6.19 o 
  -5  -8   5       71.89       65.81      4.27 o 
  -4  -8   5      593.84      618.91      9.45 o 
  -3  -8   5       49.71       67.89     11.73 o 
  -2  -8   5      316.57      322.16      9.04 o 
  -1  -8   5      175.40      189.35     13.04 o 
   0  -8   5       14.50       14.11      5.87 o 
   1  -8   5      133.17      145.90      9.48 o 
   2  -8   5      244.11      276.54     12.17 o 
   3  -8   5       11.32       13.26      7.77 o 
   4  -8   5       75.97       97.18     11.19 o 
   5  -8   5        1.07       -7.69     14.39 o 
   6  -8   5       20.85       13.92      5.75 o 
  -9  -7   5       58.03       70.45     15.94 o 
  -8  -7   5        1.11        6.30     17.42 o 
  -7  -7   5      181.88      195.46     24.71 o 
  -6  -7   5       49.84       38.42      3.78 o 
  -5  -7   5      537.69      507.54     20.67 o 
  -4  -7   5       16.14        9.34      2.78 o 
  -3  -7   5       19.70       18.24      3.38 o 
  -2  -7   5      378.43      360.59      8.49 o 
  -1  -7   5       24.01       25.67      6.20 o 
   0  -7   5      118.40      110.16     16.27 o 
   1  -7   5      156.31      162.07      8.94 o 
   2  -7   5       35.79       30.61      7.21 o 
   3  -7   5      754.30      816.82     18.04 o 
   4  -7   5       52.89       56.79     11.25 o 
   5  -7   5       46.45       18.35     25.87 o 
   6  -7   5      118.19      131.57     10.81 o 
   7  -7   5       46.27       33.94     14.18 o 
 -10  -6   5       34.77       31.39     24.10 o 
  -9  -6   5       48.45       65.63     14.96 o 
  -8  -6   5       90.38      117.56     14.77 o 
  -7  -6   5       14.45       11.24      9.57 o 
  -6  -6   5      354.58      291.23     11.20 o 
  -5  -6   5       25.78       22.87      4.40 o 
  -4  -6   5       45.55       45.71      3.50 o 
  -3  -6   5     1709.89     1711.98     17.96 o 
  -2  -6   5      614.50      606.18     10.14 o 
  -1  -6   5      107.72      105.78      7.19 o 
   0  -6   5      347.49      356.79     11.00 o 
   1  -6   5        9.90       11.39      5.27 o 
   2  -6   5      145.18      159.70      8.73 o 
   3  -6   5        2.37       -1.15      5.02 o 
   4  -6   5      419.92      456.26     34.05 o 
   5  -6   5      317.28      355.39     16.27 o 
   6  -6   5       70.35       51.31     16.87 o 
   7  -6   5       52.73       28.47      9.73 o 
   8  -6   5      128.87      140.88     13.16 o 
 -10  -5   5        0.32       -9.83     12.38 o 
  -9  -5   5      275.84      277.68     18.71 o 
  -8  -5   5       56.45       63.20     20.42 o 
  -7  -5   5        1.82       -0.15      6.19 o 
  -6  -5   5       72.56       83.59     10.40 o 
  -5  -5   5      629.50      653.17     18.89 o 
  -4  -5   5     1175.45     1163.87     15.75 o 
  -3  -5   5       40.19       49.24      8.73 o 
  -2  -5   5      967.24      946.40     13.59 o 
  -1  -5   5     2744.97     2762.51     31.48 o 
   0  -5   5     1017.36      973.66     28.17 o 
   1  -5   5        9.06        9.90      5.86 o 
   2  -5   5       36.75       40.07      7.46 o 
   3  -5   5       27.74       38.06     11.17 o 
   4  -5   5      288.66      292.25     19.02 o 
   5  -5   5       11.85        7.30      3.56 o 
   6  -5   5      452.02      457.57     20.88 o 
   7  -5   5      155.01      167.70     36.88 o 
   8  -5   5       68.89       42.07     13.87 o 
   9  -5   5       96.28       87.34     15.65 o 
 -11  -4   5       42.08       29.87     15.11 o 
 -10  -4   5      435.02      509.62     23.99 o 
  -9  -4   5       84.79      106.21     14.73 o 
  -8  -4   5       11.41        6.64      9.00 o 
  -7  -4   5       55.03       49.58     16.63 o 
  -6  -4   5       37.18       36.33      8.92 o 
  -5  -4   5       67.91       58.62      2.68 o 
  -4  -4   5       88.63       95.90      5.11 o 
  -3  -4   5     1220.28     1274.44     21.83 o 
  -2  -4   5     1720.72     1688.31     15.22 o 
  -1  -4   5        8.85       13.42      3.41 o 
   0  -4   5       67.99       41.82      5.43 o 
   1  -4   5      814.79      809.62     12.40 o 
   2  -4   5       15.06       17.33      4.91 o 
   3  -4   5        3.78        8.90      7.35 o 
   4  -4   5      491.19      525.73     12.74 o 
   5  -4   5      583.02      578.26     16.10 o 
   6  -4   5      513.34      494.95     21.12 o 
   7  -4   5       23.79       32.03      4.48 o 
   8  -4   5      518.83      461.66     24.16 o 
   9  -4   5       78.07       63.58      7.74 o 
  10  -4   5        4.63        1.77      5.49 o 
 -11  -3   5      187.43      203.39     20.46 o 
 -10  -3   5       30.34       32.76     13.36 o 
  -9  -3   5      106.64      109.10     14.42 o 
  -8  -3   5       57.24       85.33     12.26 o 
  -7  -3   5       20.97       26.61      9.19 o 
  -6  -3   5      581.79      566.71     23.69 o 
  -5  -3   5      782.38      756.53      6.35 o 
  -4  -3   5       20.53       21.00      1.96 o 
  -3  -3   5     1306.73     1344.00     15.00 o 
  -2  -3   5       18.35       29.61      5.41 o 
  -1  -3   5      388.62      371.64      5.08 o 
   0  -3   5      185.08      169.84      6.44 o 
   1  -3   5      140.33      162.51      6.90 o 
   2  -3   5      736.48      759.12     17.97 o 
   3  -3   5       14.81        9.27      5.47 o 
   4  -3   5      615.91      596.07     17.66 o 
   5  -3   5      501.97      524.24     20.01 o 
   6  -3   5      248.51      231.89      7.24 o 
   7  -3   5      542.11      513.62     25.63 o 
   8  -3   5      797.07      736.54     51.46 o 
   9  -3   5       71.53        0.39      5.69 o 
  10  -3   5        1.49        8.46      5.64 o 
 -11  -2   5       82.13       82.07     16.82 o 
 -10  -2   5      100.45       99.42     15.37 o 
  -9  -2   5      234.79      274.11     29.87 o 
  -8  -2   5        7.05        9.10      6.19 o 
  -7  -2   5      363.17      400.23     10.91 o 
  -6  -2   5       44.40       46.05      7.15 o 
  -5  -2   5       92.28       83.24      3.97 o 
  -4  -2   5     3169.21     3256.43     39.41 o 
  -3  -2   5      304.31      272.80      4.03 o 
  -2  -2   5     2601.52     2829.96     27.12 o 
  -1  -2   5      592.19      481.75     16.36 o 
   0  -2   5      568.98      554.90      7.19 o 
   1  -2   5      383.04      387.72      9.17 o 
   2  -2   5      107.66      110.63      7.95 o 
   3  -2   5      292.56      282.71      7.56 o 
   4  -2   5       44.77       59.31      3.79 o 
   5  -2   5       94.29       95.86      3.47 o 
   6  -2   5      465.00      484.47     24.95 o 
   7  -2   5     1190.70     1141.60     35.76 o 
   8  -2   5       13.95       19.55      4.15 o 
   9  -2   5       96.65       84.90     22.96 o 
  10  -2   5       45.74       -3.41      6.28 o 
  11  -2   5        9.53        4.20      6.69 o 
 -11  -1   5      138.32      168.12     32.76 o 
 -10  -1   5      651.71      700.67     25.11 o 
  -9  -1   5      298.70      318.25     15.23 o 
  -8  -1   5        8.11        6.43      5.94 o 
  -7  -1   5       92.98      105.35      7.66 o 
  -6  -1   5        4.83        7.09      1.31 o 
  -5  -1   5      480.04      491.02      4.89 o 
  -4  -1   5      108.65      111.46      4.59 o 
  -3  -1   5     2440.75     2496.94     16.45 o 
  -2  -1   5     4999.51     5010.43     31.83 o 
  -1  -1   5      386.80      376.86     11.41 o 
   0  -1   5     2202.34     2122.85     18.54 o 
   1  -1   5     2110.95     2123.05     15.76 o 
   2  -1   5       83.18       81.31      5.85 o 
   3  -1   5      408.18      441.18      5.22 o 
   4  -1   5        7.52        7.12      1.50 o 
   5  -1   5      306.28      291.77     17.70 o 
   6  -1   5       19.68       29.89      2.89 o 
   7  -1   5        0.18        4.15      3.07 o 
   8  -1   5     1317.58     1271.14     49.09 o 
   9  -1   5       82.15       96.94     12.92 o 
  10  -1   5        0.35       -3.12      4.23 o 
  11  -1   5       23.74        6.18      6.51 o 
 -11   0   5      577.14      631.56     20.20 o 
 -10   0   5        3.43       -1.83      6.87 o 
  -9   0   5        7.68        4.26      1.92 o 
  -8   0   5      821.06      766.80     17.01 o 
  -7   0   5      421.85      426.42      5.94 o 
  -6   0   5       29.41       32.18      1.83 o 
  -5   0   5      119.91      119.27      4.06 o 
  -4   0   5      836.64      881.42      8.22 o 
  -3   0   5     2856.53     2986.43     24.57 o 
  -2   0   5      190.13      158.85      4.94 o 
  -1   0   5     1476.39     1283.81      9.96 o 
   0   0   5     1417.49     1386.01     12.88 o 
   1   0   5       70.17       71.08      1.27 o 
   2   0   5     3498.76     3596.33     48.13 o 
   3   0   5      654.23      643.09     11.86 o 
   4   0   5      113.92      111.05      2.79 o 
   5   0   5      371.64      350.28     10.48 o 
   6   0   5       57.25       50.99      3.05 o 
   7   0   5      425.76      414.69      7.69 o 
   8   0   5      249.51      249.21      6.85 o 
   9   0   5       51.37       44.23      5.08 o 
  10   0   5       66.09       60.50      5.90 o 
  11   0   5       13.48       11.26      5.15 o 
 -11   1   5       16.94        8.31     12.38 o 
 -10   1   5      125.25      151.50     16.55 o 
  -9   1   5      492.81      472.12     14.86 o 
  -8   1   5       56.23       58.96      2.49 o 
  -7   1   5      260.93      237.54      5.16 o 
  -6   1   5      359.41      346.99      4.45 o 
  -5   1   5      927.91      908.10      7.74 o 
  -4   1   5      826.93      823.96      7.06 o 
  -3   1   5      334.39      342.32      4.16 o 
  -2   1   5       94.53       86.02      2.39 o 
  -1   1   5     5491.43     6137.85     43.29 o 
   0   1   5       68.66       82.34      2.98 o 
   1   1   5      574.88      620.80      6.30 o 
   2   1   5        7.71        4.18      6.45 o 
   3   1   5     2272.25       19.70      1.02 o 
   4   1   5       80.56       52.94      3.66 o 
   5   1   5       12.24       20.89      2.38 o 
   6   1   5      799.20      784.61      8.03 o 
   7   1   5      685.84      688.81      7.73 o 
   8   1   5       96.92       98.10      5.05 o 
   9   1   5      366.88      379.68     13.63 o 
  10   1   5       74.51       92.85      9.45 o 
  11   1   5        1.11        0.84      5.62 o 
 -11   2   5       37.41       40.85     24.86 o 
 -10   2   5      161.43      156.76      5.19 o 
  -9   2   5       85.24       87.23      3.69 o 
  -8   2   5        6.29        5.40      2.70 o 
  -7   2   5      194.59      196.28      4.92 o 
  -6   2   5       58.69       60.23      3.37 o 
  -5   2   5      468.40      488.39      6.43 o 
  -4   2   5       63.23       67.18      4.52 o 
  -3   2   5     2516.48     2615.38     20.52 o 
  -2   2   5     8131.22     8599.12     63.58 o 
  -1   2   5       39.94       21.60      3.44 o 
   0   2   5     2345.98     2411.48     17.27 o 
   1   2   5     1592.22     1472.22     20.92 o 
   2   2   5      392.02      402.11      9.11 o 
   3   2   5       84.46      107.87      5.69 o 
   4   2   5      408.89      374.51      6.62 o 
   5   2   5     2178.86     2284.21     32.17 o 
   6   2   5      755.91      779.38      9.82 o 
   7   2   5      304.62      325.12      9.93 o 
   8   2   5     1984.86     1999.21     34.60 o 
   9   2   5      259.32      258.84      8.59 o 
  10   2   5       11.22       15.61      5.32 o 
  11   2   5       21.27        7.55      9.91 o 
  12   2   5       60.17       65.56      5.99 o 
 -11   3   5      149.37      174.35     19.82 o 
 -10   3   5        3.70        5.36      3.41 o 
  -9   3   5      181.05      185.37      6.49 o 
  -8   3   5       98.42       98.08      5.13 o 
  -7   3   5      197.00      184.83      8.28 o 
  -6   3   5       23.62       24.78      4.99 o 
  -5   3   5       62.18       68.90      4.05 o 
  -4   3   5      559.44      543.72      6.67 o 
  -3   3   5     1079.07     1134.09     14.40 o 
  -2   3   5      454.97      571.92      6.92 o 
  -1   3   5    21671.67    23633.26    279.48 o 
   0   3   5     4541.87     4469.62     41.55 o 
   1   3   5      125.83      175.44      7.44 o 
   2   3   5        6.93        5.01      3.57 o 
   3   3   5      430.37      426.26      9.57 o 
   4   3   5       75.65       90.11      3.86 o 
   5   3   5     1155.03     1175.32     10.42 o 
   6   3   5        8.05        9.74      2.83 o 
   7   3   5     1438.07     1457.25     13.58 o 
   8   3   5      625.24      608.72     10.36 o 
   9   3   5       90.79       98.22      5.94 o 
  10   3   5      305.12      311.74      6.97 o 
  11   3   5        0.45       -1.12      3.01 o 
  12   3   5       14.88       16.38      7.25 o 
 -11   4   5       13.00        6.11      6.38 o 
 -10   4   5      632.97      558.71     21.84 o 
  -9   4   5      326.45      314.39     13.80 o 
  -8   4   5        7.90       12.40      4.27 o 
  -7   4   5      259.63      248.69      8.33 o 
  -6   4   5      649.89      653.04     14.11 o 
  -5   4   5        1.62        2.51      3.48 o 
  -4   4   5      128.99      136.34      4.37 o 
  -3   4   5      103.25      121.28      4.53 o 
  -2   4   5      172.77      141.14      5.74 o 
  -1   4   5      539.27      524.71      7.88 o 
   0   4   5       12.07       11.48      3.02 o 
   1   4   5     3488.62     3517.15     33.71 o 
   2   4   5      825.61      733.09     22.17 o 
   3   4   5      561.52      514.93     10.55 o 
   4   4   5     1010.08      939.22     15.49 o 
   5   4   5       89.78      125.89     10.89 o 
   6   4   5     1910.63     1819.79     15.67 o 
   7   4   5        3.13        5.75      2.43 o 
   8   4   5      382.58      387.53      6.21 o 
   9   4   5      527.87      506.14      7.42 o 
  10   4   5      133.34      145.90      4.82 o 
  11   4   5       97.48      103.56     11.56 o 
  12   4   5       41.06       37.62      9.30 o 
 -10   5   5      546.75      504.56     21.38 o 
  -9   5   5        7.36        2.81      3.78 o 
  -8   5   5       73.21       82.01      5.63 o 
  -7   5   5      165.24      150.06      6.88 o 
  -6   5   5       50.22       55.11      5.00 o 
  -5   5   5      944.09      891.22     12.01 o 
  -4   5   5       10.57        9.74      3.72 o 
  -3   5   5       17.38        8.51      4.49 o 
  -2   5   5      479.52      443.85      9.49 o 
  -1   5   5       54.53       52.49      4.31 o 
   0   5   5     2459.46     2595.83     25.47 o 
   1   5   5      668.29      672.16     10.38 o 
   2   5   5      148.45      148.59      7.48 o 
   3   5   5       94.59       97.84      4.07 o 
   4   5   5      331.18      308.39     12.26 o 
   5   5   5      737.39      683.14     12.87 o 
   6   5   5      263.00      266.26      5.28 o 
   7   5   5      431.82      435.57      7.15 o 
   8   5   5      892.13      889.89     11.22 o 
   9   5   5      560.75      559.61      7.66 o 
  10   5   5        3.68        5.64      2.72 o 
  11   5   5      126.48      121.38      5.21 o 
  12   5   5        9.12       20.23      9.07 o 
 -10   6   5       79.64       95.40      8.14 o 
  -9   6   5       34.90       29.28      5.81 o 
  -8   6   5       98.68      108.17      8.39 o 
  -7   6   5       24.85       30.42      5.09 o 
  -6   6   5       70.80       79.25      5.58 o 
  -5   6   5       42.97       41.35      6.25 o 
  -4   6   5      770.35      805.79     15.11 o 
  -3   6   5      830.83      857.70     18.64 o 
  -2   6   5      512.41      564.89     10.05 o 
  -1   6   5     3451.65     3348.84     33.80 o 
   0   6   5     2884.62     2723.48     29.46 o 
   1   6   5       74.81       79.41      5.48 o 
   2   6   5     2833.98     3005.31     30.74 o 
   3   6   5       20.64       39.16      4.36 o 
   4   6   5      360.93      342.37      7.32 o 
   5   6   5       32.04       35.11      4.97 o 
   6   6   5      230.76      243.30      7.15 o 
   7   6   5     1634.29     1646.46     15.05 o 
   8   6   5      414.15      404.64     11.21 o 
   9   6   5      103.15      109.13      3.99 o 
  10   6   5      485.57      482.58      7.20 o 
  11   6   5       53.73       48.32     10.02 o 
  12   6   5       42.72       43.20     10.67 o 
  -9   7   5      205.49      203.82     10.04 o 
  -8   7   5       48.22       45.81      6.33 o 
  -7   7   5       25.79       29.04      5.68 o 
  -6   7   5      157.65      156.79      7.23 o 
  -5   7   5       77.28       89.44      6.11 o 
  -4   7   5       87.55       86.54      7.08 o 
  -3   7   5       49.73       50.26      7.60 o 
  -2   7   5      974.78      952.53     23.67 o 
  -1   7   5      629.65      613.87     12.68 o 
   0   7   5      389.37      343.75      8.24 o 
   1   7   5     3505.89     3538.14     55.65 o 
   2   7   5     1531.05     1470.03     18.45 o 
   3   7   5       80.20      109.39      4.87 o 
   4   7   5      647.55      642.35     15.54 o 
   5   7   5        3.81        3.00      3.26 o 
   6   7   5      313.69      294.19     12.68 o 
   7   7   5       68.03       59.88      4.41 o 
   8   7   5      241.47      247.85      5.11 o 
   9   7   5      455.46      430.96      6.55 o 
  10   7   5       15.66       11.44      3.98 o 
  -9   8   5        0.27        0.69      7.54 o 
  -8   8   5      106.57      100.50     10.24 o 
  -7   8   5      380.80      364.33     13.59 o 
  -6   8   5      125.32      126.24     11.74 o 
  -5   8   5       98.57      100.57      9.94 o 
  -4   8   5       26.63       26.07      6.58 o 
  -3   8   5      263.33      256.88      9.91 o 
  -2   8   5      351.90      338.40     12.17 o 
  -1   8   5        0.26        1.64      4.28 o 
   0   8   5     1222.26     1224.93     18.52 o 
   1   8   5      130.77      123.16      6.35 o 
   2   8   5     1011.72     1003.29     32.84 o 
   3   8   5      679.62      648.94     14.52 o 
   4   8   5       64.11       66.14      4.61 o 
   5   8   5      291.06      294.43      7.82 o 
   6   8   5      144.89      146.36      5.87 o 
   7   8   5       12.39        5.03      3.47 o 
   8   8   5      432.02      439.33     26.80 o 
   9   8   5      125.85      129.00      6.03 o 
  10   8   5       49.11       53.30     10.82 o 
  -8   9   5       75.41       68.72     23.95 o 
  -7   9   5        1.65       -1.42      5.23 o 
  -6   9   5      126.15      140.21     11.24 o 
  -5   9   5       16.57       16.06      7.26 o 
  -4   9   5      359.15      379.74     17.39 o 
  -3   9   5     1156.83     1154.41     22.36 o 
  -2   9   5       86.95       77.19      9.98 o 
  -1   9   5     1456.48     1391.83     20.49 o 
   0   9   5      582.66      569.89     14.48 o 
   1   9   5        3.10        5.78      5.50 o 
   2   9   5       93.36      113.37      6.44 o 
   3   9   5        1.92        6.10      4.86 o 
   4   9   5       86.88       96.67     11.86 o 
   5   9   5        2.66       15.97      6.23 o 
   6   9   5      132.72      142.22      6.40 o 
   7   9   5     1026.22     1028.04     18.64 o 
   8   9   5       29.80       43.24      8.43 o 
   9   9   5       65.44       66.38      4.39 o 
  -7  10   5       69.78       74.40      8.89 o 
  -6  10   5        8.61       13.07      7.68 o 
  -5  10   5       24.44       26.83      8.68 o 
  -4  10   5        6.23        4.18      6.70 o 
  -3  10   5       78.98       75.66      9.18 o 
  -2  10   5      449.34      479.71     15.92 o 
  -1  10   5      786.38      811.37     26.00 o 
   0  10   5      121.77      129.70      8.47 o 
   1  10   5     1420.06     1472.94     24.01 o 
   2  10   5      385.50      384.66     10.07 o 
   3  10   5        2.26        5.60      5.36 o 
   4  10   5       71.43       85.16      5.89 o 
   5  10   5      246.77      220.01     10.46 o 
   6  10   5      334.25      326.82     11.77 o 
   7  10   5       38.69       47.58      4.20 o 
   8  10   5      220.28      199.43     13.82 o 
   9  10   5      253.28      269.84      6.03 o 
  -6  11   5       19.83       10.62      7.30 o 
  -5  11   5        2.28       -2.51      7.93 o 
  -4  11   5        1.19       -9.58      9.58 o 
  -3  11   5       62.34       69.49      9.97 o 
  -2  11   5        6.92        3.28      6.39 o 
  -1  11   5      345.78      354.07     20.57 o 
   0  11   5      995.58      960.59     21.58 o 
   1  11   5       26.16       18.98      9.19 o 
   2  11   5        1.49        2.87      4.80 o 
   3  11   5     1631.21     1542.65     53.90 o 
   4  11   5       26.25       20.76      5.24 o 
   5  11   5      477.86      433.46      9.64 o 
   6  11   5       77.52       79.64      5.42 o 
   7  11   5       10.17       17.20      4.69 o 
   8  11   5       65.28       66.95      9.00 o 
  -5  12   5       10.39       12.10      9.73 o 
  -4  12   5       77.04       70.44     11.92 o 
  -3  12   5        9.99       18.67      9.29 o 
  -2  12   5       27.36       27.83     10.96 o 
  -1  12   5      153.77      153.13     11.20 o 
   0  12   5       46.47       56.22      8.91 o 
   1  12   5       22.00       31.39      7.68 o 
   2  12   5      298.65      299.56     12.59 o 
   3  12   5      104.21       88.62      9.08 o 
   4  12   5      129.87      141.79     12.15 o 
   5  12   5      104.80      106.32      6.64 o 
   6  12   5      107.80      120.99      7.19 o 
   7  12   5      170.69      170.86      7.73 o 
   8  12   5       65.05       68.86      7.40 o 
  -4  13   5       64.24       61.31     15.10 o 
  -3  13   5       10.64        7.31     10.77 o 
  -2  13   5       71.22       85.44     14.00 o 
  -1  13   5      205.35      201.86     13.06 o 
   0  13   5       32.55       30.68     10.54 o 
   1  13   5      376.04      343.45     12.83 o 
   2  13   5      186.70      185.21     12.34 o 
   3  13   5        7.32        2.70      5.98 o 
   4  13   5        2.99        9.47     12.13 o 
   5  13   5      112.70      116.47     11.78 o 
   6  13   5       61.39       63.47      7.29 o 
   7  13   5        0.48        1.42      5.95 o 
   8  13   5       86.20       85.22      7.71 o 
  -2  14   5        6.17        6.92      9.23 o 
  -1  14   5      104.59       87.51     11.72 o 
   0  14   5      224.59      214.19     15.63 o 
   1  14   5       46.44       36.24      9.14 o 
   2  14   5       52.87       55.80     36.10 o 
   3  14   5      200.52      225.91     12.85 o 
   4  14   5       21.13       32.87      8.46 o 
   5  14   5        3.16        4.87      5.26 o 
   6  14   5        7.98       11.36      9.89 o 
   2  15   5      158.30      186.47     14.73 o 
  -5 -10   6       47.61       45.86     13.02 o 
  -4 -10   6       50.72       48.16     10.86 o 
  -3 -10   6       37.55       34.65      6.22 o 
  -2 -10   6       13.21       14.95      6.34 o 
  -1 -10   6      239.84      265.01     21.09 o 
   0 -10   6      142.73      143.14     13.02 o 
   1 -10   6        1.45       13.52     10.19 o 
   2 -10   6        1.66       -0.50      7.01 o 
  -7  -9   6       52.83       65.41     24.79 o 
  -6  -9   6      156.32      169.76     26.53 o 
  -5  -9   6        0.66        1.72      5.37 o 
  -4  -9   6       91.04       85.96      5.29 o 
  -3  -9   6       16.06       10.28      4.14 o 
  -2  -9   6      105.32       96.12     12.03 o 
  -1  -9   6       47.86       66.43      9.70 o 
   0  -9   6       52.41       51.18      8.42 o 
   1  -9   6       78.82      107.21     12.14 o 
   2  -9   6        9.05        4.77      8.99 o 
   3  -9   6       53.38       63.97     13.67 o 
   4  -9   6       50.96       51.91     12.20 o 
  -8  -8   6       19.52       16.93     21.14 o 
  -7  -8   6       19.98       18.79     11.96 o 
  -6  -8   6       11.09       10.06     10.10 o 
  -5  -8   6      223.30      237.03     19.93 o 
  -4  -8   6       79.44       78.10      4.66 o 
  -3  -8   6      200.76      220.55      6.55 o 
  -2  -8   6      283.63      289.10     22.85 o 
  -1  -8   6        0.64       -2.92      4.88 o 
   0  -8   6       20.47       24.52      6.71 o 
   1  -8   6      125.09      130.63      9.75 o 
   2  -8   6       12.04       12.39      7.50 o 
   3  -8   6       50.32       55.36      9.88 o 
   4  -8   6       11.18       13.08      9.08 o 
   5  -8   6      111.36      123.35     13.60 o 
   6  -8   6       56.48       15.23     11.41 o 
  -9  -7   6        3.77        3.42     11.39 o 
  -8  -7   6       95.13      110.27     16.06 o 
  -7  -7   6       23.55       -1.10      8.43 o 
  -6  -7   6       58.05       51.30      6.75 o 
  -5  -7   6       17.30       14.44      6.01 o 
  -4  -7   6      243.42      251.26     13.13 o 
  -3  -7   6      301.99      291.60      7.05 o 
  -2  -7   6        0.94       -0.94      5.91 o 
  -1  -7   6      720.14      719.40     13.63 o 
   0  -7   6      497.94      557.58     17.20 o 
   1  -7   6        2.78        4.68      5.67 o 
   2  -7   6      214.68      232.31     15.51 o 
   3  -7   6       62.56       66.36      9.36 o 
   4  -7   6       35.74       43.66      9.66 o 
   5  -7   6       19.82        6.09      8.18 o 
   6  -7   6       36.26       21.58     10.88 o 
   7  -7   6       79.60       59.85     25.43 o 
  -9  -6   6      298.52      322.66     21.68 o 
  -8  -6   6       29.80       35.11     12.56 o 
  -7  -6   6       29.91       24.94     17.73 o 
  -6  -6   6      559.45      496.48     22.06 o 
  -5  -6   6      117.79      126.57      6.70 o 
  -4  -6   6        2.71        1.37      2.99 o 
  -3  -6   6       22.47       24.03      3.41 o 
  -2  -6   6      871.93      858.42     10.64 o 
  -1  -6   6      353.79      332.76      8.94 o 
   0  -6   6      131.33      125.30      7.40 o 
   1  -6   6      500.36      504.98     14.50 o 
   2  -6   6      423.84      448.43     12.60 o 
   3  -6   6       10.98        7.55      6.63 o 
   4  -6   6      201.61      196.00     11.61 o 
   5  -6   6       19.32        1.31      3.83 o 
   6  -6   6       44.36       25.61      9.56 o 
   7  -6   6       36.42       20.48      6.77 o 
   8  -6   6       32.23       18.27      7.32 o 
 -10  -5   6      165.31      165.66     18.98 o 
  -9  -5   6       35.62       22.17     13.10 o 
  -8  -5   6      286.04      331.70     18.75 o 
  -7  -5   6      183.26      187.30     14.65 o 
  -6  -5   6       26.03       17.47      1.82 o 
  -5  -5   6       19.59       28.32      2.24 o 
  -4  -5   6      106.20      109.79      6.31 o 
  -3  -5   6      307.11      297.53      8.37 o 
  -2  -5   6      912.21      921.55     12.23 o 
  -1  -5   6        2.97        1.76      3.46 o 
   0  -5   6      468.61      454.74     11.67 o 
   1  -5   6       71.77       85.12      7.69 o 
   2  -5   6        6.44        4.52      6.36 o 
   3  -5   6        5.93        7.10      7.24 o 
   4  -5   6       43.72       47.21     10.12 o 
   5  -5   6      338.85      318.52     19.03 o 
   6  -5   6      201.37      202.67     21.98 o 
   7  -5   6        1.17       -0.59      3.44 o 
   8  -5   6      293.56      268.56     39.97 o 
 -10  -4   6       47.91       52.35     15.41 o 
  -9  -4   6      265.57      287.25     19.13 o 
  -8  -4   6       34.57       46.46     19.82 o 
  -7  -4   6        5.13       -5.58      8.28 o 
  -6  -4   6        4.42        2.06      1.06 o 
  -5  -4   6       53.53       55.37      2.17 o 
  -4  -4   6      721.67      731.48     12.96 o 
  -3  -4   6     1218.36     1227.74     15.75 o 
  -2  -4   6        7.32        7.52      3.36 o 
  -1  -4   6     1640.46     1614.50     18.55 o 
   0  -4   6      849.59      845.31     36.88 o 
   1  -4   6       85.68       89.06      7.46 o 
   2  -4   6       20.98       21.55      5.57 o 
   3  -4   6        3.37        4.37      5.21 o 
   4  -4   6      233.50      240.53     12.39 o 
   5  -4   6       49.72       47.91      3.79 o 
   6  -4   6      182.71      178.29     15.68 o 
   7  -4   6      343.94      338.73     36.75 o 
   8  -4   6      269.54      210.37     29.15 o 
   9  -4   6       26.55       15.60      7.99 o 
 -11  -3   6        1.76       -6.38     12.87 o 
 -10  -3   6      135.01      131.04     28.01 o 
  -9  -3   6      291.29      311.05     18.94 o 
  -8  -3   6        0.01        1.14      7.78 o 
  -7  -3   6      241.00      268.15     14.73 o 
  -6  -3   6      135.64      133.01      8.54 o 
  -5  -3   6       40.44       46.76      2.81 o 
  -4  -3   6      117.09      120.57      3.61 o 
  -3  -3   6      205.76      194.80      6.70 o 
  -2  -3   6     3832.80     4011.46     41.87 o 
  -1  -3   6      196.87      144.49      4.50 o 
   0  -3   6      454.19      463.24      9.93 o 
   1  -3   6     1514.09     1447.71     18.13 o 
   2  -3   6      762.45      762.82     21.22 o 
   3  -3   6       40.04       40.88      7.35 o 
   4  -3   6      120.46      130.38      8.95 o 
   5  -3   6      188.47      181.71      8.62 o 
   6  -3   6      178.69      179.11      6.99 o 
   7  -3   6       64.78       59.79      5.82 o 
   8  -3   6        2.15        6.15      3.56 o 
   9  -3   6      217.79      177.01      8.65 o 
  10  -3   6       43.13       12.33      5.83 o 
 -11  -2   6       87.98      102.38     18.30 o 
 -10  -2   6      213.50      249.29     19.44 o 
  -9  -2   6       49.32       34.24     12.30 o 
  -8  -2   6     1062.27     1099.71     27.86 o 
  -7  -2   6      454.52      458.68     25.09 o 
  -6  -2   6      108.16      101.67      4.77 o 
  -5  -2   6      283.97      281.37      5.30 o 
  -4  -2   6      335.89      365.08      4.89 o 
  -3  -2   6       97.33       85.03      3.15 o 
  -2  -2   6       11.48       10.03      3.08 o 
  -1  -2   6      720.98      730.71     15.07 o 
   0  -2   6     4164.72     4158.16     56.37 o 
   1  -2   6      941.28     1003.37     12.51 o 
   2  -2   6      285.11      278.02      9.05 o 
   3  -2   6      813.78      855.12     13.46 o 
   4  -2   6       13.25       13.93      2.62 o 
   5  -2   6      225.40      228.64      5.72 o 
   6  -2   6       65.80       69.84      3.56 o 
   7  -2   6        0.41        1.09      3.62 o 
   8  -2   6      244.93      241.61     17.39 o 
   9  -2   6       86.47       91.21      6.64 o 
  10  -2   6       21.88       17.31      9.38 o 
 -11  -1   6       69.62       75.74     12.79 o 
 -10  -1   6       10.59       12.98      8.82 o 
  -9  -1   6      378.18      421.17     21.80 o 
  -8  -1   6      210.83      200.75     10.33 o 
  -7  -1   6       32.85       31.92      1.16 o 
  -6  -1   6      112.09      110.34      2.90 o 
  -5  -1   6     1148.62     1224.94      9.40 o 
  -4  -1   6      670.88      683.42      6.58 o 
  -3  -1   6      587.23      602.42      6.61 o 
  -2  -1   6       24.90       29.89      2.79 o 
  -1  -1   6     2189.74     2240.48     22.95 o 
   0  -1   6     1020.22     1070.38     11.35 o 
   1  -1   6      417.36      415.13      5.23 o 
   2  -1   6      652.71      593.15      8.29 o 
   3  -1   6       63.28       69.29      3.59 o 
   4  -1   6      389.10      392.66     10.67 o 
   5  -1   6       68.50       68.08      5.68 o 
   6  -1   6      272.78      283.13     11.86 o 
   7  -1   6      662.42      628.27     22.26 o 
   8  -1   6      234.19      230.25     11.43 o 
   9  -1   6       34.58       30.55      4.74 o 
  10  -1   6      106.11      102.94      8.88 o 
  11  -1   6       18.78        6.48      5.05 o 
 -11   0   6        5.73        3.12      8.91 o 
 -10   0   6       44.03       40.75     10.23 o 
  -9   0   6      599.59      612.57     24.81 o 
  -8   0   6        5.30        7.57      1.91 o 
  -7   0   6      143.95      141.15      5.95 o 
  -6   0   6       75.61       68.86      4.01 o 
  -5   0   6      328.21      319.77      5.29 o 
  -4   0   6      699.86      684.99      9.56 o 
  -3   0   6      882.46      822.41      8.51 o 
  -2   0   6     2960.30     2912.11     21.80 o 
  -1   0   6     1550.78     1506.59     10.22 o 
   0   0   6       94.81       95.44      3.32 o 
   1   0   6     2681.45     2749.43     38.49 o 
   2   0   6     1024.36     1058.34     19.21 o 
   3   0   6      134.37      170.63      8.84 o 
   4   0   6       14.22       21.94      6.49 o 
   5   0   6       58.86       72.61      3.56 o 
   6   0   6      114.81      109.17      5.35 o 
   7   0   6       27.78       10.42      4.71 o 
   8   0   6      742.42      706.08     27.08 o 
   9   0   6      383.41      373.52     16.47 o 
  10   0   6       20.44       28.05      9.72 o 
  11   0   6       27.23        3.42      8.24 o 
 -11   1   6      407.63      418.36     38.95 o 
 -10   1   6       11.45       14.42     12.07 o 
  -9   1   6      122.70      121.05      5.45 o 
  -8   1   6      582.53      590.62     20.03 o 
  -7   1   6      633.87      616.92     10.83 o 
  -6   1   6      206.32      217.11      4.28 o 
  -5   1   6       15.33       16.46      1.97 o 
  -4   1   6       45.86       49.84      3.04 o 
  -3   1   6      991.32     1021.45     10.00 o 
  -2   1   6      149.96      152.57      4.94 o 
  -1   1   6      769.81      822.69      8.00 o 
   0   1   6     5843.12     6144.83     95.05 o 
   1   1   6      427.71      373.57     12.56 o 
   2   1   6     1437.81     1513.90     23.92 o 
   3   1   6     2313.46     2315.24     34.43 o 
   4   1   6      220.03      219.87      9.41 o 
   5   1   6       17.99       24.52      6.45 o 
   6   1   6        1.20       -2.32      5.43 o 
   7   1   6      498.62      544.12     15.75 o 
   8   1   6      619.32      628.89     25.51 o 
   9   1   6        0.15        0.15      8.50 o 
  10   1   6      353.42      357.17     23.31 o 
  11   1   6      167.85      206.54     20.69 o 
 -11   2   6       63.96       74.17     17.58 o 
 -10   2   6       81.57      135.29     16.97 o 
  -9   2   6      504.55      476.49      9.14 o 
  -8   2   6       43.67       46.26      3.09 o 
  -7   2   6       17.23       18.58      2.85 o 
  -6   2   6      170.56      170.47      4.14 o 
  -5   2   6      409.09      371.40      7.57 o 
  -4   2   6       29.79       36.81      2.64 o 
  -3   2   6        8.10       10.54      3.42 o 
  -2   2   6     1319.53     1485.85     12.88 o 
  -1   2   6     8486.65     9217.73     69.84 o 
   0   2   6     1107.38     1182.70     11.29 o 
   1   2   6     2513.19     2503.28     22.68 o 
   2   2   6     3167.13     3222.46     43.58 o 
   3   2   6       79.23       77.60      1.96 o 
   4   2   6      440.53      436.65      6.19 o 
   5   2   6      356.86      354.32      6.26 o 
   6   2   6        1.89        3.70      3.11 o 
   7   2   6     1023.17     1021.93     13.17 o 
   8   2   6      243.70      231.62      7.06 o 
   9   2   6      286.88      272.48     10.69 o 
  10   2   6      390.19      407.31     14.80 o 
  11   2   6       13.94        7.82      6.98 o 
 -11   3   6        5.27        4.71     12.53 o 
 -10   3   6      202.53      172.54      7.77 o 
  -9   3   6        4.62        5.13      3.45 o 
  -8   3   6      636.91      617.32     11.59 o 
  -7   3   6      574.34      537.25     18.27 o 
  -6   3   6      137.08      130.77      4.37 o 
  -5   3   6      256.18      248.01      5.82 o 
  -4   3   6      309.56      300.37      5.56 o 
  -3   3   6      323.32      340.90      9.00 o 
  -2   3   6     1697.25     1632.01     15.18 o 
  -1   3   6     5053.94     5676.49     42.42 o 
   0   3   6      215.67      283.02      8.58 o 
   1   3   6      592.43      573.05     16.25 o 
   2   3   6      374.67      345.71      9.49 o 
   3   3   6       96.54       98.51     10.36 o 
   4   3   6      359.52      330.60      5.63 o 
   5   3   6      427.27      399.66      5.96 o 
   6   3   6     1302.36     1276.18     16.18 o 
   7   3   6      109.13      116.29      8.21 o 
   8   3   6      173.17      181.60      6.35 o 
   9   3   6      451.66      446.66      8.31 o 
  10   3   6       42.04       41.32      7.35 o 
  11   3   6       16.57       11.18      4.17 o 
 -10   4   6      231.28      213.57     16.54 o 
  -9   4   6      250.32      217.92     12.66 o 
  -8   4   6     1095.71     1064.14     21.72 o 
  -7   4   6      126.88      132.14      7.49 o 
  -6   4   6      428.49      441.06      9.05 o 
  -5   4   6      404.30      424.75      7.62 o 
  -4   4   6      154.26      149.21      5.15 o 
  -3   4   6     1557.99     1462.63     13.47 o 
  -2   4   6       48.18       52.05      3.24 o 
  -1   4   6      528.81      472.44      8.96 o 
   0   4   6     3239.60     3052.98     29.31 o 
   1   4   6     1142.35     1082.92     13.89 o 
   2   4   6      174.48      155.13      5.98 o 
   3   4   6      645.74      616.86     17.39 o 
   4   4   6        2.21        2.70      4.02 o 
   5   4   6       84.46       86.22      3.26 o 
   6   4   6        4.21        7.54      2.44 o 
   7   4   6      505.18      518.16      8.67 o 
   8   4   6      199.96      205.82      7.90 o 
   9   4   6        1.65        0.16      2.66 o 
  10   4   6      365.37      366.80      8.67 o 
  11   4   6      198.49      200.86      6.03 o 
 -10   5   6        5.96        1.93      3.74 o 
  -9   5   6      589.20      589.17     27.66 o 
  -8   5   6      435.77      436.26     24.10 o 
  -7   5   6       23.12       26.79      4.43 o 
  -6   5   6      437.56      456.26     10.94 o 
  -5   5   6      662.26      692.14     13.60 o 
  -4   5   6        6.40        1.67      3.17 o 
  -3   5   6      302.61      318.22      6.22 o 
  -2   5   6     1473.56     1602.36     19.78 o 
  -1   5   6     1290.12     1221.83     17.25 o 
   0   5   6      173.32      156.22      5.54 o 
   1   5   6     2692.69     2599.01     27.58 o 
   2   5   6     6057.35     6273.38     60.98 o 
   3   5   6      118.34       94.74      5.48 o 
   4   5   6      530.10      551.15     12.22 o 
   5   5   6       67.86       67.70      3.73 o 
   6   5   6      209.65      246.27      6.62 o 
   7   5   6        7.71       19.46      4.00 o 
   8   5   6      272.91      255.35      5.50 o 
   9   5   6      361.19      338.96      6.41 o 
  10   5   6      365.99      371.27     12.27 o 
  11   5   6        0.86        0.64      2.94 o 
 -10   6   6       88.06       72.67      8.24 o 
  -9   6   6        1.74       -1.41      5.19 o 
  -8   6   6      114.24      121.63      6.80 o 
  -7   6   6      639.42      622.01     12.43 o 
  -6   6   6      217.25      220.35     10.06 o 
  -5   6   6       82.88       86.24      6.19 o 
  -4   6   6      618.74      616.00     11.17 o 
  -3   6   6       33.90       45.86      5.34 o 
  -2   6   6      283.83      292.78      7.87 o 
  -1   6   6       38.02       42.50      5.70 o 
   0   6   6      373.18      374.35     14.29 o 
   1   6   6     2328.58     2328.69     24.20 o 
   2   6   6      435.24      442.54      8.13 o 
   3   6   6     1066.30     1134.10     15.07 o 
   4   6   6      518.99      470.24      9.40 o 
   5   6   6      133.06      128.19      7.29 o 
   6   6   6      680.60      661.93     13.11 o 
   7   6   6       93.23      103.58      4.10 o 
   8   6   6      483.69      496.88      7.99 o 
   9   6   6      353.87      356.59      7.05 o 
  10   6   6       21.98       15.19      3.76 o 
  11   6   6       43.56       36.68      5.31 o 
  -9   7   6       22.67       19.83      8.24 o 
  -8   7   6       92.62      106.28     23.97 o 
  -7   7   6       34.75       33.59      7.38 o 
  -6   7   6       70.19       82.28      7.13 o 
  -5   7   6      314.90      306.60      9.99 o 
  -4   7   6        4.66        3.35      5.72 o 
  -3   7   6     1023.92     1042.04     22.49 o 
  -2   7   6       15.63       26.62     11.56 o 
  -1   7   6      134.37      126.03      6.69 o 
   0   7   6     3463.12     3439.23     46.14 o 
   1   7   6      234.51      226.83     17.25 o 
   2   7   6      667.54      641.77     10.44 o 
   3   7   6      313.73      309.27      7.17 o 
   4   7   6        3.65        7.92      4.12 o 
   5   7   6       49.95       51.51      4.33 o 
   6   7   6       44.29       45.82      9.68 o 
   7   7   6      523.20      539.58     12.62 o 
   8   7   6      544.43      551.03      8.42 o 
   9   7   6       12.63       19.86      3.29 o 
  10   7   6      301.41      303.58      7.53 o 
  -9   8   6      123.79      122.25      9.76 o 
  -8   8   6       81.04       92.32      7.84 o 
  -7   8   6        4.73        4.17      5.16 o 
  -6   8   6      101.26      120.18      7.68 o 
  -5   8   6       30.49       37.68      6.03 o 
  -4   8   6      117.81      136.25      8.63 o 
  -3   8   6        5.86        6.35      5.42 o 
  -2   8   6      786.95      836.05     14.95 o 
  -1   8   6     1801.57     1708.38     36.54 o 
   0   8   6      413.19      399.38     10.11 o 
   1   8   6     2016.95     1927.41     23.04 o 
   2   8   6     1802.69     1735.98     31.24 o 
   3   8   6      228.79      234.58      7.08 o 
   4   8   6      129.87      131.75      5.79 o 
   5   8   6       45.90       58.49      7.35 o 
   6   8   6        0.76        2.24      4.37 o 
   7   8   6       11.52       19.61      4.25 o 
   8   8   6      123.00      130.59      5.08 o 
   9   8   6      519.44      519.10      7.95 o 
  10   8   6      157.23      145.92      5.33 o 
  -8   9   6       62.21       67.23     11.66 o 
  -7   9   6      754.75      748.00     19.80 o 
  -6   9   6        4.76        6.34      6.38 o 
  -5   9   6        2.50       -3.11      5.11 o 
  -4   9   6      178.91      200.52     12.42 o 
  -3   9   6       81.65       77.57     10.10 o 
  -2   9   6       37.32       42.59      8.78 o 
  -1   9   6      563.41      593.03     13.40 o 
   0   9   6       70.91       77.43      7.20 o 
   1   9   6     1024.58     1094.79     22.23 o 
   2   9   6       20.00       24.12      5.25 o 
   3   9   6     1506.84     1549.57     21.90 o 
   4   9   6     1047.74     1048.05     33.04 o 
   5   9   6       14.20       14.78      4.12 o 
   6   9   6       60.84       72.80      4.98 o 
   7   9   6        3.75        3.34      4.75 o 
   8   9   6      470.10      474.61     11.98 o 
   9   9   6      116.82      106.07      4.72 o 
  -7  10   6       45.60       38.86      9.23 o 
  -6  10   6      221.75      222.98     10.80 o 
  -5  10   6      130.77      139.53     11.40 o 
  -4  10   6       53.76       55.01      9.15 o 
  -3  10   6        2.00        2.27      6.10 o 
  -2  10   6      158.97      157.53     12.25 o 
  -1  10   6       36.33       28.77      7.10 o 
   0  10   6      216.24      213.59      9.77 o 
   1  10   6       48.79       63.76      8.80 o 
   2  10   6      200.05      208.16      8.67 o 
   3  10   6      357.49      357.56     11.24 o 
   4  10   6      137.99      148.42      9.47 o 
   5  10   6      654.71      621.04     18.52 o 
   6  10   6       92.63       90.40      8.75 o 
   7  10   6      588.02      549.21     14.54 o 
   8  10   6      158.85      190.22      7.43 o 
   9  10   6        2.01        4.24      3.83 o 
  -6  11   6      116.19      123.84     13.04 o 
  -5  11   6        0.50        3.28      9.36 o 
  -4  11   6        3.65        4.35      7.46 o 
  -3  11   6      149.45      142.32     11.52 o 
  -2  11   6      494.74      514.78     15.50 o 
  -1  11   6      605.41      566.59     27.46 o 
   0  11   6       21.60       15.69      7.02 o 
   1  11   6      318.61      316.30     20.23 o 
   2  11   6      102.10      100.05     10.29 o 
   3  11   6      294.03      279.80     15.37 o 
   4  11   6      360.56      358.96      9.93 o 
   5  11   6      171.23      136.52      7.14 o 
   6  11   6       34.08       37.45      6.08 o 
   7  11   6       72.81       70.20      7.42 o 
   8  11   6       11.74       10.67      4.77 o 
   9  11   6      221.58      201.53      8.96 o 
  -5  12   6       48.52       33.25     10.57 o 
  -4  12   6        2.04        2.75      8.10 o 
  -3  12   6      300.06      281.52     14.67 o 
  -2  12   6       31.01       35.98      9.28 o 
  -1  12   6        0.53       -5.40      8.65 o 
   0  12   6      326.19      336.23     16.13 o 
   1  12   6      531.35      533.33     16.91 o 
   2  12   6      110.55      107.13     10.89 o 
   3  12   6      509.42      462.56     14.44 o 
   4  12   6      395.46      357.78     10.52 o 
   5  12   6        1.42        2.20      5.31 o 
   6  12   6       12.95       10.56      4.69 o 
   7  12   6       13.28       12.91      5.43 o 
   8  12   6       47.60       58.35      7.71 o 
  -4  13   6        6.35        6.66     10.65 o 
  -3  13   6       43.50       42.52     11.15 o 
  -2  13   6        0.72        3.88      7.86 o 
  -1  13   6        4.95        6.79      7.83 o 
   0  13   6      112.93      114.55     10.66 o 
   1  13   6       14.91        3.14      6.54 o 
   2  13   6      295.50      305.77     12.17 o 
   3  13   6       60.07       78.38      8.33 o 
   4  13   6        2.93        5.81      8.28 o 
   5  13   6      228.36      227.34      9.50 o 
   6  13   6       27.23       36.30      8.71 o 
   7  13   6       31.35       23.30      5.36 o 
   8  13   6       25.40       22.32     12.07 o 
  -2  14   6        9.10        7.72     11.41 o 
  -1  14   6       96.13      106.74     15.05 o 
   0  14   6       16.44        9.81     10.21 o 
   1  14   6       84.49       82.00     10.51 o 
   2  14   6       55.26       57.31      9.24 o 
   3  14   6        0.55        1.90      6.38 o 
   4  14   6       40.49       35.10      8.94 o 
   5  14   6        3.40        2.67      5.26 o 
   6  14   6        9.07       15.45     10.76 o 
   1  15   6      172.35      167.25     19.63 o 
   2  15   6        0.60        4.00      8.73 o 
   3  15   6       50.02       37.24     10.63 o 
  -2 -10   7      119.58      132.40      7.65 o 
  -1 -10   7       74.48       64.17     14.82 o 
  -5  -9   7        5.03       -1.40     13.82 o 
  -4  -9   7        0.03       -0.91      5.66 o 
  -3  -9   7      105.91      107.46      6.19 o 
  -2  -9   7       27.60       28.94      5.37 o 
  -1  -9   7       83.63      118.83     17.63 o 
   0  -9   7      288.56      319.72     15.68 o 
   1  -9   7       58.12       77.43     10.46 o 
   2  -9   7        1.44        8.55      8.53 o 
   3  -9   7       73.60       81.62     12.62 o 
  -7  -8   7        2.00       -1.02      9.38 o 
  -6  -8   7       47.09       30.10     19.40 o 
  -5  -8   7       90.76       87.40      6.04 o 
  -4  -8   7        1.42       -0.12      4.19 o 
  -3  -8   7       49.43       43.08      4.86 o 
  -2  -8   7      107.06      112.72      6.08 o 
  -1  -8   7       88.72       93.23      8.07 o 
   0  -8   7        8.27        3.59      7.06 o 
   1  -8   7      214.68      228.02     14.13 o 
   2  -8   7      270.65      296.96     16.62 o 
   3  -8   7       30.22       37.40     12.41 o 
   4  -8   7       35.82       57.20     12.72 o 
   5  -8   7       35.06       18.27     14.22 o 
  -8  -7   7        0.22        0.23      8.65 o 
  -7  -7   7      232.48      245.30     18.03 o 
  -6  -7   7       22.92       29.69     10.86 o 
  -5  -7   7       77.00       78.97     20.18 o 
  -4  -7   7      306.80      304.36     10.56 o 
  -3  -7   7       61.12       44.92      5.64 o 
  -2  -7   7      255.94      242.66      8.75 o 
  -1  -7   7        1.57        3.47      4.85 o 
   0  -7   7       48.81       48.06     12.04 o 
   1  -7   7      280.95      279.80     13.61 o 
   2  -7   7        1.18        1.14      7.59 o 
   3  -7   7       61.96       71.72     10.11 o 
   4  -7   7      130.65      134.50     12.32 o 
   5  -7   7        1.22       -0.76      3.56 o 
   6  -7   7       57.90       50.53     17.31 o 
  -9  -6   7        0.30       -2.92     18.45 o 
  -8  -6   7       84.48       70.57     14.65 o 
  -7  -6   7      103.42      111.41     14.35 o 
  -6  -6   7      244.71      222.44      5.73 o 
  -5  -6   7        5.50        3.91      7.36 o 
  -4  -6   7        3.78        4.70      3.54 o 
  -3  -6   7      142.41      159.06     13.00 o 
  -2  -6   7      351.67      365.36      7.26 o 
  -1  -6   7      114.42      112.36      5.73 o 
   0  -6   7      762.85      784.85     22.66 o 
   1  -6   7      101.31      138.38     15.20 o 
   2  -6   7       11.20       11.29      9.21 o 
   3  -6   7      133.69      151.24     10.72 o 
   4  -6   7       48.24       51.44      9.85 o 
   5  -6   7        1.15       -1.10      3.17 o 
   6  -6   7       12.37        3.47      3.94 o 
   7  -6   7       27.02       12.03     11.69 o 
  -9  -5   7      242.84      288.88     20.80 o 
  -8  -5   7      233.77      234.94     17.88 o 
  -7  -5   7       15.13       11.46      9.68 o 
  -6  -5   7      228.68      233.11      8.88 o 
  -5  -5   7      131.64      141.54      4.29 o 
  -4  -5   7      171.17      162.67      6.41 o 
  -3  -5   7       44.81       48.45      5.40 o 
  -2  -5   7      214.60      230.44     10.25 o 
  -1  -5   7     1428.65     1455.48     21.30 o 
   0  -5   7       88.69       86.89     13.99 o 
   1  -5   7      553.28      591.70     16.38 o 
   2  -5   7      187.88      227.69     16.33 o 
   3  -5   7      206.57      225.16     13.14 o 
   4  -5   7        8.79       11.63      9.04 o 
   5  -5   7       49.89       41.84     24.88 o 
   6  -5   7       25.50       19.73      8.48 o 
   7  -5   7        5.43        1.33      4.49 o 
   8  -5   7        0.57       -3.68      8.79 o 
 -10  -4   7      256.91      284.55     21.83 o 
  -9  -4   7       16.83       13.67     19.97 o 
  -8  -4   7       95.88       98.28     14.20 o 
  -7  -4   7      388.07      426.33     18.45 o 
  -6  -4   7      193.52      212.63      8.60 o 
  -5  -4   7       41.84       42.73      5.08 o 
  -4  -4   7      272.17      264.43      6.28 o 
  -3  -4   7       35.02       41.96      5.22 o 
  -2  -4   7      342.21      338.02      8.52 o 
  -1  -4   7       91.50       98.15      4.89 o 
   0  -4   7      691.16      712.81     14.73 o 
   1  -4   7      598.43      563.77     14.39 o 
   2  -4   7      678.13      698.79     16.44 o 
   3  -4   7        2.32        1.62      5.27 o 
   4  -4   7      921.80      942.49     20.63 o 
   5  -4   7       28.36       24.17      3.15 o 
   6  -4   7      139.84      142.67     18.83 o 
   7  -4   7        0.19       -4.85      4.90 o 
   8  -4   7       22.00        1.18     10.29 o 
   9  -4   7       85.17       61.89     43.90 o 
 -10  -3   7       29.12        8.62     12.34 o 
  -9  -3   7      135.50      139.77     16.51 o 
  -8  -3   7      306.16      282.65     17.16 o 
  -7  -3   7       18.54       19.63      9.76 o 
  -6  -3   7      494.56      432.37      8.43 o 
  -5  -3   7      569.21      552.86      6.11 o 
  -4  -3   7       43.64       45.81      3.34 o 
  -3  -3   7      416.42      425.62     10.63 o 
  -2  -3   7      234.11      239.59      8.75 o 
  -1  -3   7       37.42       34.28      5.64 o 
   0  -3   7     1031.70     1000.54     14.75 o 
   1  -3   7      193.65      198.78      5.00 o 
   2  -3   7      644.65      654.28     14.97 o 
   3  -3   7       79.08       96.92      7.86 o 
   4  -3   7       28.38       24.33      5.66 o 
   5  -3   7      302.87      302.93     15.01 o 
   6  -3   7        0.41       -0.76      4.02 o 
   7  -3   7      148.27      231.00     63.79 o 
   8  -3   7       63.06       56.45      6.70 o 
   9  -3   7       24.40       10.70     11.14 o 
 -10  -2   7       10.54        7.48     19.66 o 
  -9  -2   7      272.95      247.54     17.88 o 
  -8  -2   7       90.08       95.01     21.68 o 
  -7  -2   7      104.61      110.31     12.11 o 
  -6  -2   7      323.35      302.70      8.25 o 
  -5  -2   7      234.44      232.96      4.51 o 
  -4  -2   7       43.98       49.32      3.07 o 
  -3  -2   7      132.61      142.77      5.60 o 
  -2  -2   7     1846.50     1863.35     20.74 o 
  -1  -2   7      555.01      530.55      7.69 o 
   0  -2   7     1092.30     1164.49     14.39 o 
   1  -2   7      955.02      957.54     12.04 o 
   2  -2   7     2349.04     2416.46     29.74 o 
   3  -2   7       67.69       73.25      7.12 o 
   4  -2   7        6.61        5.87      1.86 o 
   5  -2   7        3.21        3.86      1.46 o 
   6  -2   7      139.06      128.47     14.70 o 
   7  -2   7      129.65      128.64     12.36 o 
   8  -2   7       14.22       10.74      5.67 o 
   9  -2   7      151.19      138.71     38.68 o 
  10  -2   7       70.73       -1.29      9.72 o 
 -10  -1   7      224.68      239.78     28.09 o 
  -9  -1   7      108.61       98.71     10.54 o 
  -8  -1   7      201.10      196.79     10.92 o 
  -7  -1   7      676.64      620.03     25.55 o 
  -6  -1   7      642.50      636.56      7.14 o 
  -5  -1   7        8.60       10.95      2.29 o 
  -4  -1   7      306.34      283.25      4.19 o 
  -3  -1   7        3.99        3.47      1.92 o 
  -2  -1   7      402.61      415.75      5.43 o 
  -1  -1   7      575.69      597.26      8.83 o 
   0  -1   7     2891.10     2855.78     26.25 o 
   1  -1   7     3589.49     3552.29     31.98 o 
   2  -1   7      107.33      108.95     14.12 o 
   3  -1   7      694.79      712.52     17.96 o 
   4  -1   7      309.71      287.33    162.51 o 
   5  -1   7        5.54        5.29      1.80 o 
   6  -1   7        5.02       10.20      3.39 o 
   7  -1   7       74.08       53.73      3.33 o 
   8  -1   7      247.11      213.83     26.33 o 
   9  -1   7       78.16       67.21     36.67 o 
 -10   0   7        0.53       -6.77      8.53 o 
  -9   0   7      137.56      167.92     11.76 o 
  -8   0   7      666.31      614.06     42.05 o 
  -7   0   7        4.36        5.07      3.10 o 
  -6   0   7       27.10       24.99      4.09 o 
  -5   0   7     2103.61     2167.50     24.45 o 
  -4   0   7      406.38      412.83      6.68 o 
  -3   0   7       97.87      101.11      3.69 o 
  -2   0   7       33.10       32.75      3.76 o 
  -1   0   7      367.94      338.30      4.93 o 
   0   0   7      430.09      423.54      6.33 o 
   1   0   7        3.41       14.80      6.11 o 
   2   0   7     3306.16     3466.66     51.06 o 
   3   0   7      875.60      843.44     18.56 o 
   4   0   7       85.81      106.44     15.41 o 
   5   0   7      271.64      271.91     12.83 o 
   6   0   7        2.91        4.33      7.14 o 
   7   0   7       83.32       99.46     11.39 o 
   8   0   7      234.23      239.80     14.77 o 
   9   0   7       19.32       24.14      9.95 o 
  10   0   7      199.93      214.70     15.83 o 
 -10   1   7       42.28       38.04     14.31 o 
  -9   1   7      384.95      329.58     35.57 o 
  -8   1   7       25.31       19.52      4.53 o 
  -7   1   7      358.70      357.10     12.06 o 
  -6   1   7        6.22        8.61      3.73 o 
  -5   1   7       15.53       14.38      3.34 o 
  -4   1   7       96.00      102.90      5.12 o 
  -3   1   7     1532.29     1510.63     13.91 o 
  -2   1   7      196.69      195.78      3.83 o 
  -1   1   7      715.15      700.29      8.16 o 
   0   1   7      239.74      253.97     14.67 o 
   1   1   7     1150.69     1153.21     14.30 o 
   2   1   7     7264.28     7752.76    107.81 o 
   3   1   7      367.14      374.18     12.26 o 
   4   1   7      109.56       94.75      8.92 o 
   5   1   7       12.30       12.53      6.98 o 
   6   1   7      155.54      179.51     11.24 o 
   7   1   7      134.29      117.49     10.93 o 
   8   1   7       53.76       63.55     10.10 o 
   9   1   7      688.39      702.19     21.68 o 
  10   1   7      389.50      361.23     17.35 o 
  11   1   7        0.97       -1.86      7.71 o 
 -10   2   7        1.56        2.35     18.07 o 
  -9   2   7      430.11      404.21     26.89 o 
  -8   2   7      278.59      263.93      8.85 o 
  -7   2   7      330.33      315.96      8.17 o 
  -6   2   7      308.33      320.60      6.61 o 
  -5   2   7      128.10      119.25      5.43 o 
  -4   2   7       71.87       68.36      3.85 o 
  -3   2   7       57.72       56.68      3.47 o 
  -2   2   7     1288.31     1357.34     13.03 o 
  -1   2   7      230.42      227.71      5.81 o 
   0   2   7     1749.92     1644.19     16.40 o 
   1   2   7     4334.52     4654.64     39.92 o 
   2   2   7     1381.74     1544.17     48.46 o 
   3   2   7     1467.24     1500.17     19.62 o 
   4   2   7     1034.30     1046.00     20.42 o 
   5   2   7       77.59       79.79      4.86 o 
   6   2   7        3.50        3.87      2.03 o 
   7   2   7       46.69       22.81     25.34 o 
   8   2   7      386.08      389.51     14.69 o 
   9   2   7      396.72      400.03     15.72 o 
  10   2   7       43.93       49.54      9.72 o 
  11   2   7      138.86      126.29     19.25 o 
 -10   3   7        7.16        5.62     11.96 o 
  -9   3   7      413.34      384.19     17.21 o 
  -8   3   7     1361.97     1273.27     50.54 o 
  -7   3   7        2.29        2.23      3.22 o 
  -6   3   7     1159.18     1148.51     16.26 o 
  -5   3   7      471.56      480.26      9.01 o 
  -4   3   7      460.21      434.34      6.42 o 
  -3   3   7      302.53      302.15      6.51 o 
  -2   3   7     2793.96     3117.31     43.47 o 
  -1   3   7     5778.99     5793.44     46.55 o 
   0   3   7      222.59      290.64      5.60 o 
   1   3   7       66.72       48.29      6.07 o 
   2   3   7     1389.74     1312.40     21.79 o 
   3   3   7     1772.07     1719.34     27.18 o 
   4   3   7      110.42      111.64      5.03 o 
   5   3   7      837.58      884.38      9.03 o 
   6   3   7       96.96      118.72      7.85 o 
   7   3   7        1.56        1.98      2.85 o 
   8   3   7       34.04       40.92      4.37 o 
   9   3   7       27.27       38.17      4.63 o 
  10   3   7      339.33      341.21     12.60 o 
  11   3   7       28.38       19.69     13.95 o 
 -10   4   7       50.10       41.02      6.69 o 
  -9   4   7      355.20      313.68     12.15 o 
  -8   4   7       61.14       62.38      5.41 o 
  -7   4   7      689.50      678.61     10.93 o 
  -6   4   7     1446.01     1464.73     21.64 o 
  -5   4   7       28.60       30.79      4.02 o 
  -4   4   7      493.78      502.51      7.42 o 
  -3   4   7      325.95      336.71     13.05 o 
  -2   4   7       10.84       12.37      2.78 o 
  -1   4   7      174.42      166.40      7.13 o 
   0   4   7       99.11      118.16      6.16 o 
   1   4   7      887.67      821.75     11.26 o 
   2   4   7      348.92      320.35     10.14 o 
   3   4   7      283.86      280.53      9.87 o 
   4   4   7     2284.54     2460.14     37.01 o 
   5   4   7      518.62      526.62      7.34 o 
   6   4   7     1388.21     1445.75     16.43 o 
   7   4   7       84.17       83.80      5.39 o 
   8   4   7       31.76       26.90      4.06 o 
   9   4   7      197.17      203.05      7.13 o 
  10   4   7      159.17      164.98      7.28 o 
  11   4   7        9.14        4.71      5.38 o 
 -10   5   7       46.83       38.75      6.07 o 
  -9   5   7       88.55       84.38      5.76 o 
  -8   5   7       39.12       42.41      4.96 o 
  -7   5   7      122.17      115.75      5.78 o 
  -6   5   7      152.25      141.46      5.94 o 
  -5   5   7      800.45      785.10     21.31 o 
  -4   5   7      173.22      158.19      8.50 o 
  -3   5   7      418.37      427.05      7.90 o 
  -2   5   7      423.46      399.21      9.56 o 
  -1   5   7       29.03       53.16      4.64 o 
   0   5   7     1952.72     1927.77     20.86 o 
   1   5   7     2050.53     1975.47     21.30 o 
   2   5   7      337.21      319.35      8.62 o 
   3   5   7      545.07      484.26     12.41 o 
   4   5   7      806.08      804.19     16.47 o 
   5   5   7       36.83       36.49      3.77 o 
   6   5   7      731.93      723.22      9.81 o 
   7   5   7      346.25      338.94      6.60 o 
   8   5   7      128.58      131.10      5.40 o 
   9   5   7      212.92      205.89      6.21 o 
  10   5   7       93.75      101.91      4.94 o 
  11   5   7      316.92      323.51      8.01 o 
  -9   6   7       21.20       19.17      5.13 o 
  -8   6   7      216.74      213.50      8.85 o 
  -7   6   7        1.71        6.03      4.57 o 
  -6   6   7      145.56      143.54      7.14 o 
  -5   6   7      642.64      634.85     11.47 o 
  -4   6   7       83.48       91.56      5.36 o 
  -3   6   7        3.35       -0.39      2.78 o 
  -2   6   7      220.68      224.56      7.37 o 
  -1   6   7     1034.87     1063.59     19.97 o 
   0   6   7     1418.80     1411.86     19.23 o 
   1   6   7        0.44        0.67      3.13 o 
   2   6   7     7354.68     7284.97     71.25 o 
   3   6   7      617.62      557.33     13.65 o 
   4   6   7       32.14       38.00      6.53 o 
   5   6   7      206.08      210.79      9.34 o 
   6   6   7       11.70       14.96      4.53 o 
   7   6   7       14.17       22.75      5.39 o 
   8   6   7       65.81       66.61      5.10 o 
   9   6   7       42.84       40.87      6.33 o 
  10   6   7      352.58      350.94      8.81 o 
  11   6   7       40.42       43.50      5.62 o 
  -9   7   7       13.63       14.19      5.82 o 
  -8   7   7       15.53       12.00      6.13 o 
  -7   7   7      410.86      389.79     13.30 o 
  -6   7   7      550.59      560.18     17.17 o 
  -5   7   7       86.28       97.88      9.40 o 
  -4   7   7      402.82      422.84     11.85 o 
  -3   7   7      219.80      239.58      8.90 o 
  -2   7   7        0.84       -1.82      5.21 o 
  -1   7   7        2.98        2.98      4.37 o 
   0   7   7      478.80      476.41     10.18 o 
   1   7   7     3685.99     3625.53     37.96 o 
   2   7   7     2125.00     2154.41     24.48 o 
   3   7   7      661.26      650.65     10.80 o 
   4   7   7      675.01      665.08     14.59 o 
   5   7   7      224.39      212.05      9.64 o 
   6   7   7       94.40      110.65     12.56 o 
   7   7   7      280.93      284.33     15.64 o 
   8   7   7       32.21       23.16      3.61 o 
   9   7   7       41.90       52.67      4.61 o 
  10   7   7        0.72        4.55      3.39 o 
  11   7   7       11.82       10.64      5.60 o 
  -8   8   7       93.66      104.69      8.05 o 
  -7   8   7       37.89       44.15      6.75 o 
  -6   8   7       96.97      111.25      7.68 o 
  -5   8   7      837.80      871.36     29.00 o 
  -4   8   7      613.45      592.89     24.56 o 
  -3   8   7      265.64      290.95     12.41 o 
  -2   8   7        7.90       10.12      5.61 o 
  -1   8   7      752.76      801.39     16.63 o 
   0   8   7      254.61      272.74      8.92 o 
   1   8   7     1610.77     1585.84     20.51 o 
   2   8   7       44.63       44.13      6.81 o 
   3   8   7      709.10      709.71     11.94 o 
   4   8   7      245.07      250.16      8.95 o 
   5   8   7      131.82      128.25      7.28 o 
   6   8   7      383.53      396.34     12.11 o 
   7   8   7       87.92       76.29      5.44 o 
   8   8   7      384.37      410.31      7.45 o 
   9   8   7       39.64       43.48      4.72 o 
  10   8   7      178.82      186.43      7.52 o 
  -8   9   7      132.31      140.61     10.80 o 
  -7   9   7       29.19       20.77      8.01 o 
  -6   9   7       76.52       85.77      9.03 o 
  -5   9   7      167.29      168.01     17.06 o 
  -4   9   7       46.47       34.97      7.86 o 
  -3   9   7      436.68      454.69     12.96 o 
  -2   9   7       27.78       24.00      8.32 o 
  -1   9   7       58.17       55.17      7.34 o 
   0   9   7      172.13      161.34      8.61 o 
   1   9   7       70.52       64.93     11.17 o 
   2   9   7     1389.90     1393.07     25.85 o 
   3   9   7      703.79      702.63     14.77 o 
   4   9   7       44.30       41.41      6.68 o 
   5   9   7       66.82       67.79      8.48 o 
   6   9   7       21.62       26.53      6.79 o 
   7   9   7      479.51      472.45     19.32 o 
   8   9   7       11.17        6.82      5.50 o 
   9   9   7      258.21      250.72      7.67 o 
  10   9   7      246.87      243.20      8.38 o 
  -7  10   7      457.01      466.57     17.98 o 
  -6  10   7        4.79        5.57      6.98 o 
  -5  10   7      123.47      118.07     29.68 o 
  -4  10   7      181.08      177.92     11.81 o 
  -3  10   7       64.52       62.63     13.72 o 
  -2  10   7        1.93       -1.29      5.56 o 
  -1  10   7      419.72      412.69     12.58 o 
   0  10   7      638.35      623.24     30.05 o 
   1  10   7     1167.35     1155.89     29.12 o 
   2  10   7      192.87      213.82      9.11 o 
   3  10   7      321.95      337.88     28.05 o 
   4  10   7      802.86      756.10     14.10 o 
   5  10   7      448.42      421.05     11.53 o 
   6  10   7        1.22        1.00      4.82 o 
   7  10   7      401.08      370.19     13.02 o 
   8  10   7       30.98       37.32      5.56 o 
   9  10   7       71.16       71.07      5.68 o 
  -6  11   7       30.42       27.45     11.08 o 
  -5  11   7      171.11      181.28     20.94 o 
  -4  11   7      236.37      239.53     14.08 o 
  -3  11   7       75.13       90.86     10.56 o 
  -2  11   7       74.06       84.82     12.12 o 
  -1  11   7      176.46      167.08     13.22 o 
   0  11   7      180.34      170.66     13.82 o 
   1  11   7       32.39       19.24      8.39 o 
   2  11   7       21.34       21.71      8.30 o 
   3  11   7     1382.19     1453.81     28.96 o 
   4  11   7       87.71       99.47      8.96 o 
   5  11   7      142.52      163.04      7.81 o 
   6  11   7      513.36      497.19     10.84 o 
   7  11   7       17.20        9.41     10.74 o 
   8  11   7       32.28       35.10      7.61 o 
   9  11   7        0.81        4.86      5.24 o 
  -5  12   7       43.49       33.61     10.60 o 
  -4  12   7       54.29       56.02     13.47 o 
  -3  12   7      462.52      461.74     36.02 o 
  -2  12   7       24.33       28.01      9.22 o 
  -1  12   7      227.95      251.87     15.55 o 
   0  12   7      208.41      204.79     11.72 o 
   1  12   7        1.59        6.17     10.93 o 
   2  12   7       45.55       38.56      7.84 o 
   3  12   7      209.54      221.60     10.58 o 
   4  12   7      128.40      125.22      8.37 o 
   5  12   7      104.68      115.33      7.60 o 
   6  12   7        1.67        8.09      5.95 o 
   7  12   7       65.08       80.69     12.43 o 
   8  12   7       45.01       47.60      8.12 o 
   9  12   7       26.81       17.08      6.72 o 
  -4  13   7      100.94      110.09     14.32 o 
  -3  13   7        0.97       11.05     11.80 o 
  -2  13   7       16.07       25.85      9.83 o 
  -1  13   7       50.37       59.60     17.29 o 
   0  13   7       48.27       41.56      9.49 o 
   1  13   7      449.22      477.68     22.82 o 
   2  13   7      218.82      212.98     11.54 o 
   3  13   7       26.22       44.84      7.93 o 
   4  13   7      200.37      192.96     11.71 o 
   5  13   7       18.60       14.05      8.41 o 
   6  13   7        6.28        8.60      5.38 o 
   7  13   7       15.69        7.14      6.02 o 
   8  13   7        1.66       -1.56      5.92 o 
  -2  14   7        0.82       14.79     10.19 o 
  -1  14   7        0.24       -8.23     10.67 o 
   0  14   7       78.73       79.83     11.54 o 
   1  14   7       34.92       31.99     11.47 o 
   2  14   7      123.97      127.56     11.20 o 
   3  14   7      199.64      207.63     24.37 o 
   4  14   7       65.73       69.26     14.21 o 
   5  14   7       23.28       16.93      8.29 o 
   6  14   7      105.05      107.07      8.41 o 
   2  15   7       66.18       93.31     25.68 o 
   3  15   7        0.16       -1.57      7.17 o 
  -3  -9   8       19.69       10.53      7.30 o 
  -2  -9   8        0.93       -3.82      4.46 o 
  -1  -9   8       99.81      108.19     16.78 o 
   0  -9   8        2.46        4.93      4.77 o 
   1  -9   8       22.58       24.65     12.34 o 
  -5  -8   8       33.28       25.09     17.54 o 
  -4  -8   8       26.87       30.78      6.02 o 
  -3  -8   8       22.38       23.45      7.19 o 
  -2  -8   8      135.85      132.01      6.80 o 
  -1  -8   8       14.47       12.42      6.42 o 
   0  -8   8      194.47      196.91     10.68 o 
   1  -8   8      163.61      179.95     12.19 o 
   2  -8   8       18.97       22.22      9.43 o 
   3  -8   8       77.60       66.65     11.99 o 
  -7  -7   8       14.73       12.94     11.43 o 
  -6  -7   8       35.61       23.35     18.26 o 
  -5  -7   8      153.45      157.08      7.09 o 
  -4  -7   8       12.16       10.29      4.67 o 
  -3  -7   8        3.92       -0.81      3.81 o 
  -2  -7   8       17.38        9.89      4.66 o 
  -1  -7   8       65.81       76.11      5.98 o 
   0  -7   8      215.53      199.74     15.89 o 
   1  -7   8       19.11       22.62      7.86 o 
   2  -7   8      414.56      420.90     31.20 o 
   3  -7   8      215.92      256.27     19.93 o 
   4  -7   8       16.24       12.69      9.55 o 
   5  -7   8        4.12        1.58      8.43 o 
  -8  -6   8        0.20        1.40      9.72 o 
  -7  -6   8      170.16      200.70     16.74 o 
  -6  -6   8      510.07      550.16     21.33 o 
  -5  -6   8        1.09        1.15      2.34 o 
  -4  -6   8        8.05       18.52      5.06 o 
  -3  -6   8       97.05      116.63      6.37 o 
  -2  -6   8       16.54       11.41      5.23 o 
  -1  -6   8        1.59        1.38      3.60 o 
   0  -6   8       20.46       18.15      3.99 o 
   1  -6   8      450.28      475.80     13.77 o 
   2  -6   8      225.08      240.90     15.94 o 
   3  -6   8       39.33       47.72     13.32 o 
   4  -6   8       59.94       78.46     11.10 o 
   5  -6   8       16.76       28.31     10.50 o 
   6  -6   8        7.14        8.01     13.63 o 
  -8  -5   8       56.88       52.88     14.01 o 
  -7  -5   8      277.26      262.42     17.39 o 
  -6  -5   8      146.41      124.55      6.52 o 
  -5  -5   8       47.91       61.90      5.57 o 
  -4  -5   8      108.09      115.67      5.84 o 
  -3  -5   8       13.32        8.22      4.64 o 
  -2  -5   8      480.45      478.50     11.14 o 
  -1  -5   8       66.26       63.97      5.06 o 
   0  -5   8      318.97      331.23      6.92 o 
   1  -5   8      120.76      126.61      8.48 o 
   2  -5   8       14.56       22.51     17.01 o 
   3  -5   8      235.51      261.69     14.73 o 
   4  -5   8        1.47       -1.73      2.88 o 
   5  -5   8        8.45        5.43      3.69 o 
   6  -5   8        3.04        4.82     11.69 o 
   7  -5   8        2.20       -3.91     12.53 o 
  -9  -4   8      130.26      114.56     16.97 o 
  -8  -4   8      130.82      120.41     14.99 o 
  -7  -4   8       75.31       88.18     12.91 o 
  -6  -4   8      320.14      265.70     17.97 o 
  -5  -4   8        2.00       -0.92      3.06 o 
  -4  -4   8       79.47       66.03      5.88 o 
  -3  -4   8      210.11      214.21      6.60 o 
  -2  -4   8       91.87      100.82      8.71 o 
  -1  -4   8      461.40      461.16     10.36 o 
   0  -4   8      594.40      596.09     18.03 o 
   1  -4   8       83.87       88.20      5.04 o 
   2  -4   8      317.28      327.12     23.16 o 
   3  -4   8      673.19      730.47     19.29 o 
   4  -4   8       56.68       40.30      9.57 o 
   5  -4   8      112.44      163.07     26.95 o 
   6  -4   8        1.13        2.05      2.14 o 
   7  -4   8        7.00       16.36     12.94 o 
   8  -4   8        0.52       -1.15      7.78 o 
  -9  -3   8       57.92       56.83     23.19 o 
  -8  -3   8        1.20       -5.12      9.57 o 
  -7  -3   8      383.25      265.16     67.66 o 
  -6  -3   8      802.67      762.68     22.82 o 
  -5  -3   8       87.75       94.03      3.95 o 
  -4  -3   8      118.46      133.63      4.59 o 
  -3  -3   8      178.21      180.49      6.98 o 
  -2  -3   8       33.22       47.06      6.47 o 
  -1  -3   8       87.77       95.15      4.85 o 
   0  -3   8      177.13      173.77      5.16 o 
   1  -3   8     1150.14     1114.13     37.87 o 
   2  -3   8       34.19       40.66      4.64 o 
   3  -3   8       25.85       25.75      8.59 o 
   4  -3   8     1898.10     1850.78     97.01 o 
   5  -3   8      132.02      136.48     21.88 o 
   6  -3   8        7.53        7.66      2.87 o 
   7  -3   8        2.62        9.72     11.27 o 
   8  -3   8       11.82        1.59     10.29 o 
   9  -3   8       15.25        6.53     12.45 o 
 -10  -2   8       12.57       20.42     13.78 o 
  -9  -2   8       99.51      121.89     15.75 o 
  -8  -2   8      294.00      335.80     18.26 o 
  -7  -2   8      602.98      504.60     19.57 o 
  -6  -2   8        2.33        2.98      1.58 o 
  -5  -2   8      668.64      649.91      7.99 o 
  -4  -2   8      670.21      651.86      8.39 o 
  -3  -2   8       11.13       13.20      3.83 o 
  -2  -2   8      115.28      101.73      5.25 o 
  -1  -2   8      117.00      125.94      5.69 o 
   0  -2   8      456.86      467.61      7.54 o 
   1  -2   8      180.25      179.10      5.39 o 
   2  -2   8      364.70      347.06     23.17 o 
   3  -2   8      752.79      764.67     21.56 o 
   4  -2   8       60.64       38.88     32.48 o 
   5  -2   8      155.76      131.43     12.08 o 
   6  -2   8      188.68      161.40     27.60 o 
   7  -2   8        3.65        2.24      2.68 o 
   9  -2   8       11.78        4.10     10.82 o 
 -10  -1   8        3.03        1.20     13.51 o 
  -9  -1   8       77.25       83.84     10.68 o 
  -8  -1   8      108.68      127.93     12.05 o 
  -7  -1   8       42.08       37.43      2.41 o 
  -6  -1   8      565.13      571.01     13.47 o 
  -5  -1   8      272.85      283.40      6.55 o 
  -4  -1   8        5.34        6.98      2.68 o 
  -3  -1   8      468.16      479.30      7.74 o 
  -2  -1   8        6.45        8.28      3.23 o 
  -1  -1   8      192.24      179.17      5.89 o 
   0  -1   8     1401.35     1426.97     26.29 o 
   1  -1   8        0.43        0.91      1.53 o 
   2  -1   8      899.58      861.51     28.28 o 
   3  -1   8      329.60      303.15     14.01 o 
   4  -1   8      198.05      202.29     13.40 o 
   5  -1   8      165.11      166.53     21.75 o 
   6  -1   8        5.07       10.44      9.41 o 
   7  -1   8      168.46      169.11     15.49 o 
   8  -1   8        6.93       -2.09     14.69 o 
   9  -1   8       43.86        2.28      9.68 o 
  10  -1   8       48.44        0.99      9.64 o 
 -10   0   8       46.45       63.88     14.42 o 
  -9   0   8       92.11       97.37     12.55 o 
  -8   0   8        1.11        0.20      1.36 o 
  -7   0   8      311.34      306.73      7.68 o 
  -6   0   8      862.00      845.17     10.80 o 
  -5   0   8        0.39        1.38      2.85 o 
  -4   0   8       66.05       61.51      2.95 o 
  -3   0   8       14.03       17.24      2.30 o 
  -2   0   8        4.45        3.91      1.92 o 
  -1   0   8      379.58      364.50      5.98 o 
   0   0   8      386.14      367.26      8.67 o 
   1   0   8     3019.81     3077.26     46.73 o 
   2   0   8     1274.63     1289.25     25.17 o 
   3   0   8      109.45       92.93     10.06 o 
   4   0   8     1919.06     1887.73     44.60 o 
   5   0   8       89.66      112.74     11.58 o 
   6   0   8        3.89        5.35      7.90 o 
   7   0   8      162.47      170.37     13.86 o 
   8   0   8      177.11      166.49     14.84 o 
   9   0   8       70.25        1.52     14.12 o 
  10   0   8        0.50       -0.08     11.73 o 
 -10   1   8        4.21        7.40     20.61 o 
  -9   1   8        0.35       -2.13      9.68 o 
  -8   1   8      299.37      282.45     12.18 o 
  -7   1   8      367.39      399.18      8.76 o 
  -6   1   8       75.59       77.31      6.74 o 
  -5   1   8      994.41      991.97     14.21 o 
  -4   1   8      115.18      121.73      5.07 o 
  -3   1   8        3.75        7.56      3.30 o 
  -2   1   8       15.88       12.26      2.48 o 
  -1   1   8       79.25       80.64      3.43 o 
   0   1   8      336.43      349.85      5.66 o 
   1   1   8      112.70      133.68      6.17 o 
   2   1   8      885.82      834.60     25.62 o 
   3   1   8     3238.10     3365.38     52.16 o 
   4   1   8     1470.99     1612.75     30.29 o 
   5   1   8       59.83       63.96      9.76 o 
   6   1   8      250.65      268.08     14.20 o 
   7   1   8       16.78       13.44      8.73 o 
   8   1   8      105.42      106.59     12.60 o 
   9   1   8       12.77       12.68      9.41 o 
  10   1   8       21.74        3.38      8.88 o 
 -10   2   8       62.01       66.73     16.70 o 
  -9   2   8       53.09       50.15     18.11 o 
  -8   2   8       25.28       27.56      3.18 o 
  -7   2   8      553.21      554.44     10.38 o 
  -6   2   8     2541.04     2525.90     23.37 o 
  -5   2   8       26.15       33.07      5.92 o 
  -4   2   8      739.66      715.64      8.37 o 
  -3   2   8      953.23      983.51     12.53 o 
  -2   2   8     1310.64     1290.27     14.49 o 
  -1   2   8       27.76       28.53      3.30 o 
   0   2   8      196.95      192.61      5.88 o 
   1   2   8        7.86        5.58      1.17 o 
   2   2   8     1741.93     1838.81     23.73 o 
   3   2   8       24.32       18.14      4.85 o 
   4   2   8       19.12       19.74      7.55 o 
   5   2   8      557.73      533.91     16.55 o 
   6   2   8        0.03       -3.49      6.68 o 
   7   2   8      244.73      273.01     13.74 o 
   8   2   8       35.89       40.50      9.87 o 
   9   2   8       37.36       44.26     10.29 o 
  10   2   8       86.70      107.73     12.53 o 
  11   2   8       60.91       90.70      8.50 o 
 -10   3   8       10.11       10.21     13.13 o 
  -9   3   8       81.24       70.34      4.28 o 
  -8   3   8        0.47        1.35      2.59 o 
  -7   3   8      951.60      910.23     23.11 o 
  -6   3   8      551.76      572.55     17.24 o 
  -5   3   8      242.98      249.70      5.74 o 
  -4   3   8      541.53      539.13     10.52 o 
  -3   3   8      747.53      764.60      9.65 o 
  -2   3   8     1119.41     1132.11     15.20 o 
  -1   3   8      409.72      407.92      6.84 o 
   0   3   8      133.75      127.72      4.89 o 
   1   3   8      196.85      170.92      4.51 o 
   2   3   8      319.39      280.51      7.74 o 
   3   3   8      476.76      462.30      5.52 o 
   4   3   8     1683.68     1651.59     18.89 o 
   5   3   8       80.38       80.81      5.23 o 
   6   3   8       71.77       78.79      5.05 o 
   7   3   8       37.64       32.75      3.77 o 
   8   3   8      257.56      268.41     13.69 o 
   9   3   8      145.10      188.56     14.16 o 
  10   3   8       11.96       14.29      5.87 o 
  11   3   8       20.08       10.66     13.34 o 
 -10   4   8       25.33       37.92     15.64 o 
  -9   4   8       10.36       14.79      4.52 o 
  -8   4   8      246.99      238.71      7.40 o 
  -7   4   8      778.72      781.22     14.91 o 
  -6   4   8      145.38      146.51      5.51 o 
  -5   4   8      439.19      439.76      8.49 o 
  -4   4   8      200.96      194.81      7.19 o 
  -3   4   8       63.63       66.99      4.63 o 
  -2   4   8     2286.83     2416.32     20.92 o 
  -1   4   8     1935.14     2061.27     25.45 o 
   0   4   8      196.20      188.80      4.30 o 
   1   4   8      179.48      226.40     15.11 o 
   2   4   8     1053.78     1065.36     26.23 o 
   3   4   8     3520.67     3445.93     50.79 o 
   4   4   8     1024.45     1017.06     11.87 o 
   5   4   8      255.94      233.10      5.23 o 
   6   4   8      625.02      625.29      9.95 o 
   7   4   8      100.79      103.00      3.96 o 
   8   4   8       58.75       59.29      4.83 o 
   9   4   8       16.99       13.96      4.17 o 
  10   4   8      304.43      306.68     11.16 o 
  11   4   8       93.49       94.66      6.26 o 
  -9   5   8       61.62       70.56      6.42 o 
  -8   5   8       29.49       28.85      5.37 o 
  -7   5   8       38.75       37.38      5.94 o 
  -6   5   8      981.40      972.47     26.80 o 
  -5   5   8      241.75      257.55      6.85 o 
  -4   5   8       23.53       26.94      4.62 o 
  -3   5   8      519.39      526.82      9.00 o 
  -2   5   8      510.41      520.89     10.83 o 
  -1   5   8        5.65        5.50      6.31 o 
   0   5   8        8.64       12.33      4.73 o 
   1   5   8      203.12      202.63      6.77 o 
   2   5   8      939.83      924.41     18.56 o 
   3   5   8       55.63       58.95      7.74 o 
   4   5   8     2368.00     2359.84     37.62 o 
   5   5   8     2980.06     3089.82     32.11 o 
   6   5   8      157.00      154.04      4.67 o 
   7   5   8      193.07      194.24      4.97 o 
   8   5   8      270.06      270.15      7.74 o 
   9   5   8       27.12       22.74      5.09 o 
  10   5   8      132.09      145.70      5.62 o 
  11   5   8        2.01        3.96      3.44 o 
  -9   6   8        2.68        8.42      5.47 o 
  -8   6   8       35.47       23.34      6.49 o 
  -7   6   8      139.47      146.28     13.29 o 
  -6   6   8      209.50      241.26      7.65 o 
  -5   6   8      425.71      433.41     10.11 o 
  -4   6   8      622.69      616.47     18.16 o 
  -3   6   8       92.42       79.50      5.18 o 
  -2   6   8      393.48      413.38     11.94 o 
  -1   6   8      693.94      731.41     12.08 o 
   0   6   8        1.36        3.60      6.64 o 
   1   6   8      427.55      463.90     10.86 o 
   2   6   8       77.66       76.36      6.00 o 
   3   6   8     1112.48     1092.08     15.22 o 
   4   6   8     1623.80     1624.70     28.55 o 
   5   6   8        2.32        2.13      5.35 o 
   6   6   8      711.18      770.42     14.08 o 
   7   6   8       16.04       17.05      3.61 o 
   8   6   8        3.16        6.84      3.78 o 
   9   6   8      128.42      120.31      5.61 o 
  10   6   8        0.33        4.97      3.31 o 
  11   6   8      107.52      114.29      6.22 o 
  -9   7   8        3.93       13.32      9.37 o 
  -8   7   8       51.78       40.58      6.21 o 
  -7   7   8       44.67       47.01      7.65 o 
  -6   7   8       80.63       79.58     10.44 o 
  -5   7   8      244.33      238.90     10.60 o 
  -4   7   8       38.16       37.22      5.96 o 
  -3   7   8      226.64      244.49      9.08 o 
  -2   7   8      216.23      222.68      8.60 o 
  -1   7   8      351.41      359.55     11.75 o 
   0   7   8      911.53      907.98     18.11 o 
   1   7   8     1786.55     1790.52     22.13 o 
   2   7   8      686.59      700.86     12.32 o 
   3   7   8     1382.36     1266.76     19.15 o 
   4   7   8      842.16      775.91     18.18 o 
   5   7   8       77.84       60.24      7.97 o 
   6   7   8      401.30      380.02     12.79 o 
   7   7   8        0.39       -1.17      3.22 o 
   8   7   8      126.95      146.12      7.34 o 
   9   7   8        9.75        5.97      5.42 o 
  10   7   8      257.49      256.05      8.28 o 
  11   7   8       60.44       69.61      5.61 o 
  -8   8   8        8.20       10.19      7.49 o 
  -7   8   8      141.20      144.36      9.57 o 
  -6   8   8      714.62      758.64     14.17 o 
  -5   8   8      212.83      205.44      8.70 o 
  -4   8   8       32.96       32.80      6.74 o 
  -3   8   8      275.85      290.37     10.61 o 
  -2   8   8       78.19       74.66      7.53 o 
  -1   8   8       26.72       33.44      6.33 o 
   0   8   8       33.08       36.87      9.81 o 
   1   8   8        6.53        6.55      4.95 o 
   2   8   8      625.31      615.04     11.97 o 
   3   8   8      279.56      294.42      8.89 o 
   4   8   8      564.51      523.00     12.32 o 
   5   8   8     1146.97     1157.83     23.27 o 
   6   8   8       33.41       33.33     12.00 o 
   7   8   8      189.24      200.79      8.42 o 
   8   8   8       14.29       14.86      3.89 o 
   9   8   8      176.09      173.46      7.54 o 
  10   8   8       10.19        6.53      4.19 o 
  -8   9   8        7.96       12.53      6.58 o 
  -7   9   8      421.76      416.65     12.48 o 
  -6   9   8       22.74       18.24      6.51 o 
  -5   9   8      376.00      394.90     18.46 o 
  -4   9   8      978.70      984.35     43.20 o 
  -3   9   8      187.78      198.09     21.79 o 
  -2   9   8        5.34        4.32      5.69 o 
  -1   9   8      139.17      159.06      8.95 o 
   0   9   8        2.20        2.12      4.95 o 
   1   9   8      266.86      253.50     17.46 o 
   2   9   8      290.51      274.78     15.89 o 
   3   9   8      974.17      991.82     18.26 o 
   4   9   8      626.99      650.50     14.38 o 
   5   9   8        0.19        4.19      4.25 o 
   6   9   8      378.27      372.70     13.44 o 
   7   9   8      354.61      337.92     12.79 o 
   8   9   8       39.32       31.80      6.60 o 
   9   9   8      328.50      313.86      8.89 o 
  10   9   8        0.97        3.51      4.72 o 
  -7  10   8       13.51       18.16      7.42 o 
  -6  10   8       56.79       63.23      9.67 o 
  -5  10   8      227.13      236.68     11.83 o 
  -4  10   8       15.22       13.77     12.47 o 
  -3  10   8      406.26      406.60     18.94 o 
  -2  10   8      375.79      378.84     12.99 o 
  -1  10   8      132.01      128.65      9.63 o 
   0  10   8      100.47       87.17     10.28 o 
   1  10   8       63.23       59.08      7.72 o 
   2  10   8      416.02      409.61     23.25 o 
   3  10   8      527.84      522.49     14.07 o 
   4  10   8       66.94       66.66      6.92 o 
   5  10   8       86.93       98.44      7.06 o 
   6  10   8      496.55      497.11     27.29 o 
   7  10   8       47.09       63.81      8.65 o 
   8  10   8      109.60      120.41     11.27 o 
   9  10   8       10.80        6.89      4.45 o 
  10  10   8       57.03       58.56      7.05 o 
  -6  11   8        4.29        2.49      8.34 o 
  -5  11   8       76.32       68.35     10.58 o 
  -4  11   8       10.71       16.14     11.35 o 
  -3  11   8      266.73      270.18     16.17 o 
  -2  11   8       11.85        8.45     10.15 o 
  -1  11   8      518.60      517.17     18.10 o 
   0  11   8       27.20       26.12      7.77 o 
   1  11   8      292.16      323.52     11.93 o 
   2  11   8      493.95      514.48     19.68 o 
   3  11   8       37.45       29.60      7.12 o 
   4  11   8      414.51      397.05     15.03 o 
   5  11   8      411.77      424.14     13.24 o 
   6  11   8      171.97      165.66     11.67 o 
   7  11   8       42.35       32.15     13.51 o 
   8  11   8        0.38       -0.04      7.48 o 
   9  11   8       62.85       55.38     13.74 o 
  -5  12   8       29.04       20.17      9.54 o 
  -4  12   8      174.37      202.82     17.91 o 
  -3  12   8       66.44       78.02     11.58 o 
  -2  12   8      129.17      141.05     14.57 o 
  -1  12   8      112.32      105.82     11.05 o 
   0  12   8       37.41       40.35      8.97 o 
   1  12   8      101.38      102.18     10.08 o 
   2  12   8       32.10       30.52      7.92 o 
   3  12   8     1121.42     1129.58     48.68 o 
   4  12   8      417.81      422.23     23.44 o 
   5  12   8        0.18        3.58      5.16 o 
   6  12   8      178.94      174.61     11.92 o 
   7  12   8      149.68      151.50     11.39 o 
   8  12   8        1.95        3.91      6.30 o 
  -4  13   8        0.12        8.24     16.53 o 
  -3  13   8      193.12      207.72     15.38 o 
  -2  13   8      232.69      242.96     15.14 o 
  -1  13   8        0.73       -2.01      7.50 o 
   0  13   8       30.73       35.67      9.66 o 
   1  13   8       22.12       39.53      9.20 o 
   2  13   8        0.73        2.49      7.97 o 
   3  13   8      143.99      134.49     10.25 o 
   4  13   8       44.87       62.78     13.57 o 
   5  13   8      298.97      317.71     13.64 o 
   6  13   8       97.58      108.54      8.20 o 
   7  13   8        1.18        5.39      9.41 o 
  -2  14   8        2.08       -6.12      9.42 o 
  -1  14   8      188.98      204.46     31.13 o 
   0  14   8      151.26      165.08     13.91 o 
   1  14   8        4.24        2.73      8.65 o 
   2  14   8       66.84       69.69     10.35 o 
   3  14   8        1.16        6.25      9.10 o 
   4  14   8       92.95       83.13     11.28 o 
   5  14   8       20.46       23.63      8.61 o 
   6  14   8        1.82        1.27      5.27 o 
  -3  -8   9       50.11       70.31      9.49 o 
  -2  -8   9       30.15       35.88      7.48 o 
  -1  -8   9        2.12        7.52     10.40 o 
   0  -8   9       13.35       14.96      6.30 o 
   1  -8   9        3.52        0.68      4.95 o 
  -5  -7   9       25.82       19.51     16.29 o 
  -4  -7   9      245.26      246.49      8.99 o 
  -3  -7   9       17.71       16.47      5.52 o 
  -2  -7   9       13.79       18.01      8.95 o 
  -1  -7   9        9.18        5.83      4.72 o 
   0  -7   9       12.37        9.55      4.23 o 
   1  -7   9      111.69      115.55      9.70 o 
   2  -7   9       54.80       51.63     10.30 o 
  -7  -6   9       32.26       14.99     11.35 o 
  -6  -6   9       18.77       18.11     17.04 o 
  -5  -6   9      172.84      158.12      6.01 o 
  -4  -6   9       22.46       22.62      8.34 o 
  -3  -6   9        4.82        3.33      4.23 o 
  -2  -6   9        4.55        5.48      4.99 o 
  -1  -6   9       29.63       35.64      6.99 o 
   0  -6   9      245.15      244.24     10.09 o 
   1  -6   9      133.20      131.08      8.15 o 
   2  -6   9      126.00      118.44     11.77 o 
   3  -6   9      269.98      275.25     20.54 o 
   4  -6   9       26.57       16.94      9.91 o 
   5  -6   9        1.39       -0.33      7.30 o 
  -8  -5   9       28.21       27.75     13.10 o 
  -7  -5   9       18.67       28.51     11.69 o 
  -6  -5   9      621.85      615.15     22.02 o 
  -5  -5   9       49.49       53.06      4.26 o 
  -4  -5   9        3.15       -1.84      2.80 o 
  -3  -5   9      163.69      163.02      8.22 o 
  -2  -5   9        5.83        8.91      4.23 o 
  -1  -5   9       14.71       15.95      4.27 o 
   0  -5   9        0.81        2.42      4.46 o 
   1  -5   9      165.56      157.17     17.96 o 
   2  -5   9      563.85      614.44     16.61 o 
   3  -5   9       11.80        7.87      2.65 o 
   4  -5   9      159.40      193.28     41.60 o 
   5  -5   9      136.85      160.77     16.91 o 
   6  -5   9        9.58       16.70     14.50 o 
  -8  -4   9       58.22       81.80     14.31 o 
  -7  -4   9      141.20      140.64     14.73 o 
  -6  -4   9        1.85        4.60      3.84 o 
  -5  -4   9      184.18      171.66      5.31 o 
  -4  -4   9      962.11      969.74     12.31 o 
  -3  -4   9      286.68      296.58      7.85 o 
  -2  -4   9       22.70       23.86      5.55 o 
  -1  -4   9      329.30      339.20      9.98 o 
   0  -4   9        1.04       -0.28      4.73 o 
   1  -4   9       48.59       46.84      6.21 o 
   2  -4   9       25.55       24.21      2.61 o 
   3  -4   9      201.35      175.86     15.48 o 
   4  -4   9      362.52      384.55     14.91 o 
   5  -4   9        5.27        7.11      8.28 o 
   6  -4   9       68.78       39.65     29.13 o 
   7  -4   9       72.60        2.70     12.72 o 
  -9  -3   9        0.48       -4.21     10.78 o 
  -8  -3   9       26.28       30.03     19.55 o 
  -7  -3   9        0.81        3.76      8.50 o 
  -6  -3   9       69.00       78.96      4.18 o 
  -5  -3   9      428.51      397.87      8.01 o 
  -4  -3   9       28.28       16.85      3.54 o 
  -3  -3   9      235.50      256.03      6.34 o 
  -2  -3   9      505.50      492.10     12.63 o 
  -1  -3   9       46.36       44.41      4.33 o 
   0  -3   9      271.86      271.09     10.29 o 
   1  -3   9       22.47       31.89      3.98 o 
   2  -3   9       60.31       54.52      6.64 o 
   3  -3   9      596.79      499.91     84.01 o 
   4  -3   9       26.72       31.66     12.41 o 
   5  -3   9      189.75      223.66     18.11 o 
   6  -3   9       24.98       37.35     13.70 o 
   8  -3   9        5.76       -0.84     10.70 o 
  -9  -2   9       82.06       79.26     15.07 o 
  -8  -2   9       64.00       62.10     13.10 o 
  -7  -2   9       19.98       16.03      2.01 o 
  -6  -2   9      454.13      398.15     12.10 o 
  -5  -2   9      235.33      254.72      6.44 o 
  -4  -2   9      125.90      131.05      8.57 o 
  -3  -2   9      164.45      165.96      4.73 o 
  -2  -2   9        4.27        7.19      2.72 o 
  -1  -2   9       28.95       26.98      6.66 o 
   0  -2   9      135.98      128.88     10.25 o 
   1  -2   9      433.07      419.76      8.37 o 
   2  -2   9      403.75      408.53     16.40 o 
   3  -2   9      256.50      256.54     15.60 o 
   4  -2   9      791.42      802.79     25.85 o 
   6  -2   9        0.77       17.20     11.50 o 
   8  -2   9        1.24        2.13     10.59 o 
   9  -2   9        8.84       -1.90     10.93 o 
  -9  -1   9       15.00       14.73     12.30 o 
  -8  -1   9      141.99      141.86     14.80 o 
  -7  -1   9      391.27      365.97      9.40 o 
  -6  -1   9      199.60      189.03      5.68 o 
  -5  -1   9      206.38      215.47      4.98 o 
  -4  -1   9      943.97      966.04     11.95 o 
  -3  -1   9      255.08      264.43      6.80 o 
  -2  -1   9      329.10      315.93      5.70 o 
  -1  -1   9      157.19      153.45      5.05 o 
   0  -1   9        0.63       -0.03      1.55 o 
   1  -1   9      365.99      330.36      4.95 o 
   2  -1   9       32.53       33.33      9.19 o 
   3  -1   9     1002.67      987.84     25.05 o 
   4  -1   9      682.79      686.70     21.94 o 
   5  -1   9        1.09       -9.95     16.55 o 
   6  -1   9      581.22      614.81     23.35 o 
   7  -1   9      219.71      224.88     17.88 o 
   9  -1   9        2.64        3.49     10.55 o 
  -9   0   9        0.51       -2.95      9.21 o 
  -8   0   9       21.57       20.76      7.90 o 
  -7   0   9       18.61       17.74      3.03 o 
  -6   0   9      110.73      109.70      6.08 o 
  -5   0   9     1421.33     1442.46     14.46 o 
  -4   0   9       51.93       57.27      3.91 o 
  -3   0   9      176.20      167.27      4.07 o 
  -2   0   9       36.72       45.18      3.35 o 
  -1   0   9      116.21      132.88      5.44 o 
   0   0   9      601.83      658.60     17.69 o 
   1   0   9       57.95       61.12      9.00 o 
   2   0   9       94.20       87.16     10.10 o 
   3   0   9      246.90      278.82     14.05 o 
   4   0   9        0.42       -0.49      6.57 o 
   5   0   9      729.05      774.47     23.27 o 
   6   0   9      650.38      661.92     22.97 o 
   7   0   9        9.51        8.05      9.98 o 
   8   0   9       56.84       57.09     21.52 o 
   9   0   9        1.38        1.56     15.53 o 
 -10   1   9      142.23      152.22     20.01 o 
  -9   1   9       17.76       24.18     12.87 o 
  -8   1   9       36.70       40.62     11.63 o 
  -7   1   9       18.67       23.77      3.74 o 
  -6   1   9      387.54      401.60      8.65 o 
  -5   1   9       45.36       45.97      4.02 o 
  -4   1   9     1958.57     1909.74     18.17 o 
  -3   1   9      142.74      147.87      4.51 o 
  -2   1   9      199.96      213.04     13.82 o 
  -1   1   9      298.78      314.71      5.16 o 
   0   1   9      299.46      292.95      9.35 o 
   1   1   9      186.36      198.32      7.58 o 
   2   1   9     1141.16     1176.77     24.64 o 
   3   1   9      311.83      330.86     14.05 o 
   4   1   9      103.16      115.97     18.79 o 
   5   1   9      409.67      409.63     17.27 o 
   6   1   9       68.57       67.99     11.50 o 
   7   1   9      318.56      304.52     17.01 o 
   8   1   9       17.01       14.39     10.25 o 
   9   1   9       28.14       -0.19     12.19 o 
  10   1   9       12.69       -0.91     14.16 o 
 -10   2   9       18.38       15.53     14.12 o 
  -9   2   9      116.43      119.61     16.55 o 
  -8   2   9       16.67       12.75      4.61 o 
  -7   2   9      214.44      219.45      9.70 o 
  -6   2   9      132.08      126.04      8.07 o 
  -5   2   9     1344.10     1363.20     19.75 o 
  -4   2   9     2868.79     2878.07     33.23 o 
  -3   2   9      199.66      192.20      7.27 o 
  -2   2   9       21.55       28.13      4.31 o 
  -1   2   9      193.44      211.50      5.02 o 
   0   2   9      341.84      343.11      7.76 o 
   1   2   9      790.27      796.56      7.81 o 
   2   2   9      113.19      118.94      8.39 o 
   3   2   9      748.39      741.47     13.34 o 
   4   2   9      701.50      675.59     13.60 o 
   5   2   9       26.87       25.89      9.22 o 
   6   2   9      461.70      478.91     17.88 o 
   7   2   9      160.26      163.23     13.70 o 
   8   2   9       22.74       20.92     10.02 o 
   9   2   9       12.09        2.13      8.20 o 
  10   2   9        7.02        2.81      8.77 o 
  -9   3   9        2.27       -2.90      6.28 o 
  -8   3   9       20.61       21.00      4.42 o 
  -7   3   9        4.28        3.48      2.96 o 
  -6   3   9      525.26      522.31      9.04 o 
  -5   3   9     2028.79     2051.39     22.00 o 
  -4   3   9      479.52      487.17     19.02 o 
  -3   3   9       95.93       91.63      6.74 o 
  -2   3   9     2505.73     2563.88     28.77 o 
  -1   3   9       52.02       47.35      5.62 o 
   0   3   9       16.99       24.15      2.68 o 
   1   3   9      210.66      208.57     10.33 o 
   2   3   9     1339.75     1404.23     13.40 o 
   3   3   9       42.11       32.12      5.89 o 
   4   3   9       84.32      108.41     12.87 o 
   5   3   9     1061.43     1034.22     19.32 o 
   6   3   9      764.33      779.25     14.96 o 
   7   3   9       17.05       16.41      6.14 o 
   8   3   9      231.98      237.25     10.19 o 
   9   3   9       11.78       16.77      6.60 o 
  10   3   9       22.74       10.17      8.73 o 
  -9   4   9       20.29       15.08      4.54 o 
  -8   4   9       17.91       18.60      4.79 o 
  -7   4   9        8.79       16.33      3.90 o 
  -6   4   9       99.92      107.54      9.74 o 
  -5   4   9       51.79       49.82      4.49 o 
  -4   4   9     1096.04     1060.16     17.33 o 
  -3   4   9      850.65      846.59     22.08 o 
  -2   4   9       50.04       53.65      3.99 o 
  -1   4   9      350.80      330.14      6.31 o 
   0   4   9      384.41      384.01      9.89 o 
   1   4   9        3.96        3.68      3.03 o 
   2   4   9      191.84      215.99     16.66 o 
   3   4   9       18.56       17.58      7.25 o 
   4   4   9     1131.73     1131.37     10.33 o 
   5   4   9      551.05      547.39      9.00 o 
   6   4   9      112.70      107.72      4.95 o 
   7   4   9      364.17      376.98      5.91 o 
   8   4   9        3.52        4.01      2.35 o 
   9   4   9       70.82       76.11      8.04 o 
  10   4   9        7.62        4.78      6.59 o 
  -9   5   9       96.88       83.13      6.71 o 
  -8   5   9        0.30       -0.02      4.50 o 
  -7   5   9        2.10        5.88      4.68 o 
  -6   5   9      108.81      118.84      7.60 o 
  -5   5   9      188.41      188.07      8.10 o 
  -4   5   9      510.71      529.29     11.82 o 
  -3   5   9        0.62        0.29      3.20 o 
  -2   5   9     1027.85     1073.84     13.15 o 
  -1   5   9       42.83       42.81      4.56 o 
   0   5   9      201.74      204.64      8.70 o 
   1   5   9      219.36      209.43      7.60 o 
   2   5   9        1.41        4.25      6.00 o 
   3   5   9     1277.25     1340.38     25.78 o 
   4   5   9     1458.14     1416.80     35.57 o 
   5   5   9       61.55       71.46     11.63 o 
   6   5   9      888.43      920.25     10.33 o 
   7   5   9      156.15      144.61      4.78 o 
   8   5   9        4.68        3.53      4.09 o 
   9   5   9       21.53       23.75      5.23 o 
  10   5   9       81.42       77.47      5.17 o 
  -9   6   9        0.17       10.89      5.48 o 
  -8   6   9       55.95       52.34      5.86 o 
  -7   6   9       13.36       12.83      5.65 o 
  -6   6   9      215.68      233.71     12.01 o 
  -5   6   9      552.80      570.48     13.28 o 
  -4   6   9        2.78        3.02      3.71 o 
  -3   6   9      269.31      294.05      9.26 o 
  -2   6   9      264.58      277.95      6.87 o 
  -1   6   9       36.66       35.95      6.85 o 
   0   6   9      168.63      178.06      7.50 o 
   1   6   9       68.61       71.55      6.53 o 
   2   6   9     1047.46     1042.12     15.53 o 
   3   6   9     1170.61     1160.37     31.66 o 
   4   6   9       61.98       64.61      9.22 o 
   5   6   9     3286.13     3335.16     61.80 o 
   6   6   9      294.93      292.90      7.17 o 
   7   6   9      382.22      388.46      8.24 o 
   8   6   9      284.03      258.90      7.83 o 
   9   6   9       14.92       19.06      4.13 o 
  10   6   9       79.13       89.11      8.22 o 
  -8   7   9        0.68       -2.09      5.26 o 
  -7   7   9      121.10      123.32      7.47 o 
  -6   7   9      177.74      170.76      7.82 o 
  -5   7   9      152.34      143.70      7.27 o 
  -4   7   9     1057.53     1027.61     26.16 o 
  -3   7   9      743.11      781.45     23.92 o 
  -2   7   9        3.90        1.63      4.58 o 
  -1   7   9      439.87      473.57     13.30 o 
   0   7   9      487.48      472.08     10.92 o 
   1   7   9       39.80       43.01      7.32 o 
   2   7   9      106.91      110.08      7.09 o 
   3   7   9      225.19      230.62      8.58 o 
   4   7   9      267.97      267.54     12.60 o 
   5   7   9      501.68      535.43     16.40 o 
   6   7   9      227.92      210.04      8.79 o 
   7   7   9      679.42      711.31     10.01 o 
   8   7   9      113.36      131.87      6.32 o 
   9   7   9       33.52       31.39      4.65 o 
  10   7   9       16.86       12.12      4.63 o 
  -8   8   9        3.51        7.95      6.53 o 
  -7   8   9       39.53       29.42     13.19 o 
  -6   8   9        1.37        2.75      5.46 o 
  -5   8   9      488.81      484.06     31.09 o 
  -4   8   9      501.32      494.09     16.36 o 
  -3   8   9      165.29      163.09      9.38 o 
  -2   8   9      548.00      522.65     13.05 o 
  -1   8   9      574.09      592.72     15.39 o 
   0   8   9      141.93      120.95     12.94 o 
   1   8   9      252.30      250.73     11.84 o 
   2   8   9        0.46        2.76      4.69 o 
   3   8   9      358.52      356.19     10.25 o 
   4   8   9        5.14        6.90      4.94 o 
   5   8   9      131.25      129.37     10.82 o 
   6   8   9      666.09      675.66     18.26 o 
   7   8   9      135.08      124.91      6.31 o 
   8   8   9       79.71       81.04      6.85 o 
   9   8   9      202.27      197.68      7.15 o 
  10   8   9       32.12       21.91      6.82 o 
  -7   9   9       65.39       34.19     18.90 o 
  -6   9   9       63.51       53.45     20.16 o 
  -5   9   9      366.77      369.95     11.34 o 
  -4   9   9       10.20       20.49      6.29 o 
  -3   9   9      234.00      258.96     11.37 o 
  -2   9   9      149.11      155.50      9.73 o 
  -1   9   9       63.83       67.62      9.57 o 
   0   9   9      195.07      224.15     10.13 o 
   1   9   9      572.54      597.49     15.71 o 
   2   9   9      543.94      530.76     12.60 o 
   3   9   9       63.17       59.62      8.43 o 
   4   9   9      125.55      126.33      7.74 o 
   5   9   9      773.02      734.15     19.55 o 
   6   9   9      366.16      385.26     14.69 o 
   7   9   9       17.18       16.27      4.88 o 
   8   9   9      241.31      232.42     15.03 o 
   9   9   9       11.61        7.47      4.97 o 
  10   9   9        1.23       -0.47      4.44 o 
  -6  10   9        7.26       11.42      7.93 o 
  -5  10   9        0.05        1.26      7.44 o 
  -4  10   9      374.06      404.40     14.81 o 
  -3  10   9      525.56      514.95     15.64 o 
  -2  10   9      231.67      230.09     11.86 o 
  -1  10   9      173.17      189.73     16.27 o 
   0  10   9        2.41       -2.09      5.73 o 
   1  10   9      559.88      548.38     13.99 o 
   2  10   9       71.43       70.65      9.39 o 
   3  10   9      114.86      101.75      8.22 o 
   4  10   9      717.93      720.49     17.27 o 
   5  10   9      180.55      188.92      8.73 o 
   6  10   9       88.46       94.52     10.55 o 
   7  10   9      505.51      492.99     24.29 o 
   8  10   9      126.91      139.73     11.95 o 
   9  10   9        4.06       -2.34      5.63 o 
  -6  11   9       54.01       49.04      9.08 o 
  -5  11   9      145.97      166.80     20.70 o 
  -4  11   9      162.84      145.42     30.90 o 
  -3  11   9        9.42       -0.68      6.32 o 
  -2  11   9      507.39      514.97     16.23 o 
  -1  11   9      415.62      448.20     17.93 o 
   0  11   9       48.83       38.37      8.54 o 
   1  11   9       91.40      102.44     11.63 o 
   2  11   9        4.49        3.69      7.32 o 
   3  11   9       53.91       57.15      7.93 o 
   4  11   9       18.98       12.84      7.47 o 
   5  11   9       76.40       83.43     11.65 o 
   6  11   9      579.82      578.13     17.31 o 
   7  11   9        3.02       -1.02      6.34 o 
   8  11   9       45.40       54.36      9.64 o 
   9  11   9      111.96       76.28     47.70 o 
  -5  12   9        9.13        8.17      8.40 o 
  -4  12   9       22.11       17.80     10.15 o 
  -3  12   9      256.36      276.57     24.09 o 
  -2  12   9       85.24      104.85     21.41 o 
  -1  12   9      147.94      160.10     12.31 o 
   0  12   9      269.45      268.55     15.83 o 
   1  12   9       13.29        3.07      6.71 o 
   2  12   9       35.72       50.34     10.53 o 
   3  12   9      268.74      295.84     19.08 o 
   4  12   9        8.26       11.11      8.10 o 
   5  12   9      236.62      245.03     24.73 o 
   6  12   9       82.88       81.88     10.36 o 
   7  12   9       28.38       28.55      9.60 o 
   8  12   9       81.59       76.87     10.29 o 
  -3  13   9       48.89       52.29     15.28 o 
  -2  13   9        4.37        7.82      9.38 o 
  -1  13   9      131.11      153.24     13.15 o 
   0  13   9        9.67        6.39     13.31 o 
   1  13   9        1.26        1.52      6.83 o 
   2  13   9      270.71      282.11     24.85 o 
   3  13   9       69.74       62.31      9.21 o 
   4  13   9      307.40      329.61     12.69 o 
   5  13   9       37.52       26.79      8.82 o 
   6  13   9       33.24       28.97      7.14 o 
   7  13   9       91.91      104.35     12.34 o 
  -1  14   9      177.13      204.55     15.43 o 
   0  14   9        7.62        7.43      9.15 o 
   1  14   9        1.93       -1.27      8.48 o 
   2  14   9        1.99       -8.24     13.34 o 
   3  14   9        4.65        6.61      7.60 o 
   4  14   9        1.30        7.95      7.35 o 
   5  14   9      178.68      201.90     36.90 o 
  -3  -7  10       65.82       72.47     13.15 o 
  -2  -7  10       14.03       20.05      6.55 o 
  -1  -7  10        2.99        4.91      4.79 o 
   0  -7  10        1.21       -0.13      5.23 o 
   1  -7  10        1.33       -1.82      9.91 o 
  -5  -6  10        1.48        4.25      8.01 o 
  -4  -6  10      184.87      192.34      7.38 o 
  -3  -6  10      287.30      285.39      9.49 o 
  -2  -6  10       21.51       13.77      5.75 o 
  -1  -6  10       11.16       10.71      6.33 o 
   0  -6  10       58.18       52.34     10.80 o 
   1  -6  10       21.67       28.58     12.07 o 
   2  -6  10       41.31       55.50     14.73 o 
   4  -6  10       81.18       87.95     18.75 o 
  -6  -5  10       71.07       89.40     12.72 o 
  -5  -5  10       47.13       54.79      5.02 o 
  -4  -5  10      101.51      101.69      5.94 o 
  -3  -5  10        4.64        0.36      4.18 o 
  -2  -5  10      290.72      283.25      9.17 o 
  -1  -5  10       77.87       81.22     10.21 o 
   0  -5  10       22.47       20.11      4.12 o 
   1  -5  10      217.17      215.75     36.10 o 
   2  -5  10       18.05       21.30     12.41 o 
   4  -5  10       57.12       44.76     15.91 o 
   5  -5  10       10.40        1.63     11.92 o 
  -7  -4  10       81.53      105.49     13.82 o 
  -6  -4  10      323.86      362.41     17.08 o 
  -5  -4  10        7.06        3.66      2.84 o 
  -4  -4  10       62.17       40.70      6.64 o 
  -3  -4  10      180.57      180.77      5.88 o 
  -2  -4  10      209.19      215.17      8.96 o 
  -1  -4  10        0.25        4.23      3.46 o 
   0  -4  10       41.50       32.43      3.88 o 
   1  -4  10        5.95        7.42      3.90 o 
   2  -4  10      239.01      217.22     33.56 o 
   4  -4  10        0.65       11.31     12.49 o 
   5  -4  10      216.95      248.34     21.75 o 
   6  -4  10       80.84       -5.73     13.48 o 
  -8  -3  10        0.29        3.07      9.45 o 
  -7  -3  10       70.05       20.95     17.39 o 
  -6  -3  10      104.08       86.44      9.86 o 
  -5  -3  10        1.67       -0.09      2.58 o 
  -4  -3  10      717.00      683.10     21.53 o 
  -3  -3  10      723.29      744.15     10.98 o 
  -2  -3  10       48.12       50.52      7.79 o 
  -1  -3  10       39.87       41.84      8.33 o 
   0  -3  10      137.28      133.53      6.37 o 
   1  -3  10       54.45       57.70      4.16 o 
   2  -3  10       34.19       22.86      4.31 o 
   3  -3  10        2.96       12.91     18.60 o 
   4  -3  10      617.42      647.76     25.96 o 
   5  -3  10      200.10      200.85     19.66 o 
   6  -3  10       34.80       40.69     15.37 o 
  -8  -2  10        3.08        9.34     16.74 o 
  -7  -2  10       18.52       18.33      9.83 o 
  -6  -2  10       19.78       17.96      2.72 o 
  -5  -2  10      400.53      409.05      9.43 o 
  -4  -2  10      328.90      344.61     10.66 o 
  -3  -2  10      148.08      158.24      5.20 o 
  -2  -2  10      501.71      524.02      8.64 o 
  -1  -2  10      588.22      610.42      9.68 o 
   0  -2  10      375.09      351.78      7.80 o 
   1  -2  10       90.77       71.76     10.04 o 
   2  -2  10        1.41        0.30      6.87 o 
   3  -2  10      250.75      291.00     27.79 o 
   4  -2  10       91.77       97.86     14.54 o 
   5  -2  10      105.40      119.58     27.14 o 
   6  -2  10      274.15      293.85     21.26 o 
   8  -2  10       48.04       45.86     16.17 o 
  -9  -1  10        0.92       12.53     13.06 o 
  -8  -1  10      146.79      189.12     16.29 o 
  -7  -1  10       31.34       26.98      3.44 o 
  -6  -1  10        3.67        7.93      2.50 o 
  -5  -1  10      116.40      113.37      6.55 o 
  -4  -1  10        5.95        6.36      3.34 o 
  -3  -1  10      936.26      932.20     10.95 o 
  -2  -1  10      167.46      166.67      5.99 o 
  -1  -1  10        7.05       11.97      3.97 o 
   0  -1  10       45.14       44.26      4.92 o 
   1  -1  10       97.77      115.74     11.39 o 
   2  -1  10      329.77      337.81     16.17 o 
   3  -1  10      165.49      175.68     14.46 o 
   4  -1  10       53.79       63.70     12.94 o 
   5  -1  10      419.09      488.06     33.06 o 
   6  -1  10      291.66      276.96     19.63 o 
   7  -1  10       17.92       17.16     12.53 o 
   8  -1  10       96.60      101.89     17.39 o 
  -9   0  10       66.81       72.26     11.59 o 
  -8   0  10       17.22       18.78      8.29 o 
  -7   0  10       37.68       39.89      5.45 o 
  -6   0  10      329.04      321.68      6.36 o 
  -5   0  10       26.60       27.59      4.45 o 
  -4   0  10      453.70      462.05      7.53 o 
  -3   0  10      103.11      119.38      7.26 o 
  -2   0  10      636.33      615.19     10.17 o 
  -1   0  10      139.01      148.41      6.03 o 
   0   0  10        1.59       -0.94      4.29 o 
   1   0  10       58.30       69.92     10.10 o 
   2   0  10       96.59       87.50     18.33 o 
   3   0  10      256.56      260.33     15.56 o 
   4   0  10      532.67      546.06     20.73 o 
   5   0  10      383.77      407.09     29.65 o 
   6   0  10       10.62        9.26     10.67 o 
   7   0  10      527.77      518.96     24.03 o 
   8   0  10      104.69       54.02     23.88 o 
   9   0  10        2.97        0.95      9.79 o 
  -9   1  10       30.20       21.49     13.25 o 
  -8   1  10       34.76       41.15     12.60 o 
  -7   1  10        8.26        7.06      2.81 o 
  -6   1  10        4.74        1.27      2.37 o 
  -5   1  10      906.26      859.83     46.94 o 
  -4   1  10      756.83      742.55     13.24 o 
  -3   1  10      474.96      512.74      7.81 o 
  -2   1  10     2579.56     2550.82     22.88 o 
  -1   1  10      716.66      696.87      9.61 o 
   0   1  10       67.60       63.02      7.70 o 
   1   1  10      256.27      267.63     14.01 o 
   2   1  10        8.83       15.16      5.78 o 
   3   1  10      218.39      224.12     14.20 o 
   4   1  10        8.41       17.88     15.91 o 
   5   1  10      244.83      290.28     16.70 o 
   6   1  10      452.59      475.99     21.18 o 
   7   1  10      115.88       96.31     14.54 o 
   8   1  10       68.63       66.77     13.97 o 
   9   1  10       59.05       -5.39     17.73 o 
  -9   2  10       19.41       25.74     13.74 o 
  -8   2  10       25.59       20.78      7.55 o 
  -7   2  10       15.18       19.10      5.09 o 
  -6   2  10       68.29       77.30     11.52 o 
  -5   2  10      106.01      109.73     13.95 o 
  -4   2  10       50.93       57.90      5.22 o 
  -3   2  10     2236.67     2181.93     24.78 o 
  -2   2  10      845.73      898.18     12.38 o 
  -1   2  10       97.27       93.18      5.69 o 
   0   2  10      579.12      595.88     10.06 o 
   1   2  10      420.59      430.61     10.62 o 
   2   2  10      521.27      547.69     12.32 o 
   3   2  10       14.12       17.62      7.46 o 
   4   2  10       62.67       53.18      9.02 o 
   5   2  10      184.40      176.80      9.86 o 
   6   2  10       22.18       17.31     10.44 o 
   7   2  10      332.13      324.79     18.22 o 
   8   2  10      204.38      236.46     16.89 o 
   9   2  10        4.80        8.97      7.26 o 
  10   2  10       23.92       11.47     13.29 o 
  -9   3  10      166.39      199.14     19.63 o 
  -8   3  10       69.11       56.76     13.84 o 
  -7   3  10       95.08      114.26     11.06 o 
  -6   3  10       63.60       75.16     11.10 o 
  -5   3  10        6.23        3.35      4.07 o 
  -4   3  10      233.02      240.02      8.90 o 
  -3   3  10      387.44      406.53     12.91 o 
  -2   3  10      150.06      155.04      5.87 o 
  -1   3  10      150.69      143.88      4.96 o 
   0   3  10       11.74       14.70      2.61 o 
   1   3  10      134.37      135.75      9.89 o 
   2   3  10      485.43      502.40     11.87 o 
   3   3  10      114.91      110.06     12.70 o 
   4   3  10      523.22      525.27     12.97 o 
   5   3  10      308.97      312.06     13.19 o 
   6   3  10      151.21      152.29     11.46 o 
   7   3  10      351.25      356.37     25.79 o 
   8   3  10       24.03       10.35     10.53 o 
   9   3  10       73.23       26.29     24.75 o 
  10   3  10        4.94        9.24     10.38 o 
  -9   4  10       22.94       11.33      6.62 o 
  -8   4  10       31.53       27.21      4.39 o 
  -7   4  10      105.61      104.23      5.82 o 
  -6   4  10       35.01       47.45     12.28 o 
  -5   4  10      247.27      253.99      7.25 o 
  -4   4  10      119.39      121.68      6.15 o 
  -3   4  10      486.23      507.17     11.72 o 
  -2   4  10     3333.97     3408.83     36.42 o 
  -1   4  10      133.44      139.03      7.03 o 
   0   4  10        7.24        5.67      3.78 o 
   1   4  10        2.39        2.38      2.93 o 
   2   4  10      310.26      334.77      4.99 o 
   3   4  10      530.09      528.71     25.02 o 
   4   4  10       68.06       75.72      7.62 o 
   5   4  10      476.37      487.64     12.98 o 
   6   4  10     1163.34     1175.64     22.78 o 
   7   4  10       42.04       31.64      9.02 o 
   8   4  10      192.95      200.48     12.49 o 
   9   4  10      170.64      195.26     15.24 o 
  10   4  10        0.04       -0.60      6.44 o 
  -9   5  10        3.77        8.05      4.18 o 
  -8   5  10       13.00        7.11      4.13 o 
  -7   5  10       44.07       39.19      6.27 o 
  -6   5  10       70.50       65.24      5.50 o 
  -5   5  10       17.91       18.72      5.54 o 
  -4   5  10      666.11      662.31     12.08 o 
  -3   5  10     1367.93     1372.05     21.42 o 
  -2   5  10      682.40      698.81     15.24 o 
  -1   5  10       80.58      109.22     14.26 o 
   0   5  10      373.67      339.46      9.60 o 
   1   5  10       95.93       86.36     12.68 o 
   2   5  10       11.64        8.31      7.29 o 
   3   5  10        5.95        5.43      7.10 o 
   4   5  10      395.88      407.62     23.54 o 
   5   5  10     2197.10     2214.67     41.89 o 
   6   5  10        0.33       -0.91      2.33 o 
   7   5  10      283.52      277.02     16.74 o 
   8   5  10      395.03      377.70     15.68 o 
   9   5  10       16.49       19.69      8.81 o 
  10   5  10       27.47       15.91     13.74 o 
  -8   6  10       48.03       39.23      7.09 o 
  -7   6  10      155.83      135.50      7.11 o 
  -6   6  10       85.41       87.61      6.26 o 
  -5   6  10      172.64      179.54      8.88 o 
  -4   6  10      440.80      424.65     13.35 o 
  -3   6  10      126.99      102.25      6.69 o 
  -2   6  10      798.44      732.74     10.86 o 
  -1   6  10     1227.68     1191.70     17.41 o 
   0   6  10      209.44      239.03     10.41 o 
   1   6  10      122.73      108.26      9.55 o 
   2   6  10      216.96      222.68     12.53 o 
   3   6  10        9.13       19.85      8.20 o 
   4   6  10      392.60      376.53     15.18 o 
   5   6  10     1243.27     1261.30     15.17 o 
   6   6  10      115.08      115.31      5.61 o 
   7   6  10      199.08      204.01      6.69 o 
   8   6  10       25.15       24.04      4.74 o 
   9   6  10      139.72      146.53      5.78 o 
  10   6  10       20.62       12.46     11.26 o 
  -8   7  10       30.41       30.13      7.51 o 
  -7   7  10       32.97       33.00      6.09 o 
  -6   7  10       24.48       28.80      7.14 o 
  -5   7  10      199.91      213.01      8.22 o 
  -4   7  10      105.66      109.31      9.82 o 
  -3   7  10      359.00      340.56      8.65 o 
  -2   7  10      632.16      635.85     10.62 o 
  -1   7  10      232.93      252.61      9.79 o 
   0   7  10      126.02      141.44      8.36 o 
   1   7  10      795.20      794.52     14.68 o 
   2   7  10      309.56      302.03     10.00 o 
   3   7  10        7.47        0.27      9.45 o 
   4   7  10        9.28       17.08      8.16 o 
   5   7  10        8.03        3.95     11.92 o 
   6   7  10      151.39      152.55      8.77 o 
   7   7  10      219.04      209.15      7.31 o 
   8   7  10      132.98      122.48      9.82 o 
   9   7  10      163.05      155.46      7.58 o 
  10   7  10       15.06        7.55      5.62 o 
  -7   8  10        1.62        5.65      7.11 o 
  -6   8  10      130.84      123.70     35.08 o 
  -5   8  10      353.23      340.79     11.61 o 
  -4   8  10      116.44      119.30      7.54 o 
  -3   8  10      918.28      923.69     18.61 o 
  -2   8  10      250.41      262.73     27.12 o 
  -1   8  10       86.93       82.14      8.18 o 
   0   8  10      710.90      730.34     17.27 o 
   1   8  10       86.58       78.47      7.93 o 
   2   8  10       23.65       31.10      7.91 o 
   3   8  10      883.26      883.94     15.98 o 
   4   8  10      597.70      611.35     18.64 o 
   5   8  10      256.70      258.62     13.97 o 
   6   8  10        1.17       -4.33     12.07 o 
   7   8  10      717.90      662.46     23.80 o 
   8   8  10      385.24      391.04      8.90 o 
   9   8  10       28.38       24.64      6.43 o 
  10   8  10       24.92       10.26     10.95 o 
  -7   9  10        0.48       -6.26      6.26 o 
  -6   9  10       10.94        7.65      5.93 o 
  -5   9  10        0.69        2.08      6.33 o 
  -4   9  10      367.77      358.54     13.59 o 
  -3   9  10       20.41       14.37      6.65 o 
  -2   9  10      171.26      175.80     10.61 o 
  -1   9  10     1406.95     1410.55     47.83 o 
   0   9  10      305.12      287.75     11.23 o 
   1   9  10      233.76      216.30     14.25 o 
   2   9  10       39.99       35.10      7.08 o 
   3   9  10      138.62      130.62      8.59 o 
   4   9  10       89.78       98.28      9.51 o 
   5   9  10        0.31        0.84      6.49 o 
   6   9  10      465.68      452.68     17.01 o 
   7   9  10      421.27      440.89     11.59 o 
   8   9  10        0.53        2.59      4.06 o 
   9   9  10      174.30      174.95     10.94 o 
  -6  10  10       23.93       10.32      7.90 o 
  -5  10  10        2.38        3.59      6.75 o 
  -4  10  10       14.95       12.33      6.51 o 
  -3  10  10      157.88      178.92     13.84 o 
  -2  10  10      155.26      170.91     11.60 o 
  -1  10  10       30.04       42.21      8.53 o 
   0  10  10      334.23      342.03     13.23 o 
   1  10  10      601.44      616.13     30.08 o 
   2  10  10       21.31        5.38      6.10 o 
   3  10  10      409.75      417.04     14.70 o 
   4  10  10       23.08       15.61      7.94 o 
   5  10  10       12.63       17.69      9.22 o 
   6  10  10      261.11      265.84     14.73 o 
   7  10  10        2.62       14.50      8.65 o 
   8  10  10      160.98      155.22     12.34 o 
   9  10  10       53.12       60.95      9.60 o 
  -5  11  10       56.92       50.56      9.88 o 
  -4  11  10        8.61        4.42      7.29 o 
  -3  11  10      250.46      272.93     20.59 o 
  -2  11  10       48.74       64.71     12.29 o 
  -1  11  10       44.38       52.93      9.78 o 
   0  11  10      147.58      149.33     11.22 o 
   1  11  10       41.75       55.23     14.89 o 
   2  11  10      218.05      256.02     11.62 o 
   3  11  10        0.75       -4.47      6.13 o 
   4  11  10      182.25      201.07     10.32 o 
   5  11  10      245.55      257.29     12.73 o 
   6  11  10       60.41       75.62     11.84 o 
   7  11  10      325.74      336.14     16.51 o 
   8  11  10      150.42      130.36     12.68 o 
  -4  12  10      163.70      186.55     14.56 o 
  -3  12  10       70.51       74.21     14.79 o 
  -2  12  10      228.13      225.18     14.99 o 
  -1  12  10      454.85      453.55     19.68 o 
   0  12  10        5.54       10.63     10.21 o 
   1  12  10        7.83       16.93     10.16 o 
   2  12  10      219.63      250.12     17.65 o 
   3  12  10       43.85       44.81     14.15 o 
   4  12  10      111.83      116.80     14.25 o 
   5  12  10        5.38        6.71      6.40 o 
   6  12  10      272.97      267.44     26.38 o 
   7  12  10       83.75       99.61     12.64 o 
   8  12  10        3.14       -7.02      8.43 o 
  -3  13  10       91.71       74.31     13.14 o 
  -2  13  10      302.25      324.91     35.02 o 
  -1  13  10       13.81       10.14     11.13 o 
   0  13  10      225.99      238.68     38.74 o 
   1  13  10      147.40      136.40     12.44 o 
   2  13  10      143.02      155.18     15.77 o 
   3  13  10       42.48       41.86     10.95 o 
   4  13  10        0.92        2.25      6.20 o 
   5  13  10       21.33       21.81      7.58 o 
   6  13  10       15.59       23.97      8.92 o 
   7  13  10        8.07       13.32     16.17 o 
  -1  14  10       78.44       85.51     13.42 o 
   0  14  10       90.13       86.87     12.86 o 
   1  14  10        0.26        9.59     11.39 o 
   2  14  10       47.42       35.82     15.75 o 
   3  14  10        3.22        5.34      9.25 o 
   4  14  10      112.64      125.76     11.27 o 
   5  14  10       69.07       70.91     12.22 o 
  -3  -6  11       15.24        9.54      5.32 o 
  -2  -6  11       29.66       30.54      9.44 o 
  -1  -6  11        8.94        6.83      4.56 o 
   0  -6  11       56.03       46.54     13.17 o 
   1  -6  11       35.22       32.08     13.86 o 
  -5  -5  11       22.71       17.55      5.04 o 
  -4  -5  11       17.08       14.77      4.57 o 
  -3  -5  11      263.35      274.99      8.26 o 
  -2  -5  11       55.19       50.21      5.92 o 
  -1  -5  11        3.38        1.96      5.10 o 
   0  -5  11      123.34      146.64     14.99 o 
   1  -5  11       34.60        0.30      8.35 o 
   2  -5  11       10.32        8.92     11.96 o 
   4  -5  11       75.13       79.49     18.56 o 
  -6  -4  11       36.26       30.10     10.55 o 
  -5  -4  11       40.69       46.63      5.32 o 
  -4  -4  11      136.72      124.33      6.33 o 
  -3  -4  11      128.67      113.96      7.63 o 
  -2  -4  11      190.78      191.28      7.42 o 
  -1  -4  11      411.97      422.28     34.89 o 
   0  -4  11       23.10       17.48     13.31 o 
   1  -4  11        2.96        4.59      9.41 o 
   2  -4  11      185.51      188.59     17.39 o 
   4  -4  11       30.72       35.04     15.53 o 
   5  -4  11        6.60        9.19     13.86 o 
  -7  -3  11      179.39      157.99     15.22 o 
  -6  -3  11       71.21       87.69     11.58 o 
  -5  -3  11       16.01        5.34      4.42 o 
  -4  -3  11       39.24       32.76      5.19 o 
  -3  -3  11       45.70       48.04      7.09 o 
  -2  -3  11      398.15      409.38      9.01 o 
  -1  -3  11        1.87        3.26      4.86 o 
   0  -3  11       95.32       93.61      9.32 o 
   1  -3  11        9.88        7.22      6.13 o 
   2  -3  11      168.17      175.07     16.44 o 
   3  -3  11      216.48      234.41     30.18 o 
   4  -3  11       60.62       62.33     15.49 o 
   5  -3  11       92.69       92.05     17.99 o 
   6  -3  11       56.65       46.16     17.46 o 
  -7  -2  11       22.13       30.67     10.78 o 
  -6  -2  11      155.53      152.72      5.72 o 
  -5  -2  11       76.80       84.91      5.12 o 
  -4  -2  11       38.66       41.84      5.54 o 
  -3  -2  11      491.60      500.72     15.99 o 
  -2  -2  11      211.49      218.12      7.09 o 
  -1  -2  11       28.62       36.22      3.63 o 
   0  -2  11        4.03        1.99      2.13 o 
   1  -2  11       88.46       86.59     12.60 o 
   2  -2  11      243.39      251.79     17.23 o 
   3  -2  11      223.87      224.50     28.24 o 
   4  -2  11      354.32      351.66     21.60 o 
   5  -2  11      269.35      365.98     36.63 o 
   6  -2  11        4.68        5.54     12.22 o 
  -8  -1  11      106.56      127.77     16.40 o 
  -7  -1  11        2.87       -6.11     14.61 o 
  -6  -1  11       11.88       12.59      4.41 o 
  -5  -1  11      107.15      109.83      5.38 o 
  -4  -1  11      471.73      474.31      8.70 o 
  -3  -1  11       44.53       56.20      7.56 o 
  -2  -1  11      304.03      304.38      6.53 o 
  -1  -1  11      519.64      548.86      9.30 o 
   0  -1  11        0.36        0.59      4.84 o 
   1  -1  11       17.72       18.94     15.75 o 
   2  -1  11        7.92        8.01      9.26 o 
   3  -1  11       18.71       22.32     18.64 o 
   4  -1  11      107.43      113.16     15.60 o 
   5  -1  11        5.77        1.82     16.78 o 
   6  -1  11      154.18      209.47     19.82 o 
   7  -1  11      200.84      200.92     20.46 o 
   8  -1  11       26.10        9.26     13.78 o 
  -8   0  11        8.91        6.15      8.18 o 
  -7   0  11       61.94       59.88      5.64 o 
  -6   0  11        6.60        9.92      3.92 o 
  -5   0  11        3.86        6.70      3.49 o 
  -4   0  11        0.69        0.03      2.70 o 
  -3   0  11      910.35      902.42     11.24 o 
  -2   0  11      708.12      674.48     20.21 o 
  -1   0  11        0.85        0.70      6.79 o 
   0   0  11     1313.56     1348.67     20.76 o 
   1   0  11      790.20      798.52     15.92 o 
   2   0  11       40.41       44.26     11.20 o 
   3   0  11       58.93       58.04     12.56 o 
   4   0  11        0.33       -2.66      9.30 o 
   5   0  11       95.94       29.53     21.30 o 
   6   0  11      136.81      142.66     17.50 o 
   7   0  11        2.93        3.91     11.05 o 
   8   0  11       53.84       33.44     24.98 o 
  -8   1  11       60.63       66.05     14.12 o 
  -7   1  11      125.36      115.74      6.75 o 
  -6   1  11       88.21       90.11      6.47 o 
  -5   1  11       22.55       20.59      4.23 o 
  -4   1  11       12.35       14.03      4.01 o 
  -3   1  11      482.20      473.50      9.68 o 
  -2   1  11       63.77       64.72      4.14 o 
  -1   1  11      921.49      883.90     15.16 o 
   0   1  11      960.69     1003.14     18.96 o 
   1   1  11        3.94        6.73      6.91 o 
   2   1  11      118.42      122.75     16.00 o 
   3   1  11       21.24       23.36      7.27 o 
   4   1  11      264.15      255.36     17.16 o 
   5   1  11       55.59       22.85     19.32 o 
   6   1  11       60.01       62.90     13.93 o 
   7   1  11      310.42      324.11     20.95 o 
   8   1  11       91.28      102.83     16.55 o 
   9   1  11        2.17        1.18     16.59 o 
  -8   2  11        0.15        6.00     10.36 o 
  -7   2  11        4.98       10.15      4.77 o 
  -6   2  11      129.87      138.03      7.02 o 
  -5   2  11      208.72      230.71      9.55 o 
  -4   2  11      447.21      458.93      9.67 o 
  -3   2  11      263.60      265.96      7.56 o 
  -2   2  11      135.22      137.76     10.57 o 
  -1   2  11      560.69      579.78      8.09 o 
   0   2  11      158.01      161.56      7.61 o 
   1   2  11       71.67       79.40      9.64 o 
   2   2  11       40.70       42.54      7.16 o 
   3   2  11       12.91        0.79      4.99 o 
   4   2  11       68.11       83.32     17.25 o 
   5   2  11      111.14      108.79     11.65 o 
   6   2  11      443.69      446.87     14.94 o 
   7   2  11      499.32      531.02     16.35 o 
   8   2  11        0.43        2.87      6.93 o 
   9   2  11       75.49       51.91     38.74 o 
  -8   3  11        6.60       12.01      5.56 o 
  -7   3  11        2.32        0.48      5.43 o 
  -6   3  11       53.16       42.12      6.08 o 
  -5   3  11      107.93      114.47      7.97 o 
  -4   3  11        2.58        4.57      4.13 o 
  -3   3  11      310.07      320.39      8.20 o 
  -2   3  11      615.05      596.48     10.80 o 
  -1   3  11      125.03      129.01      5.08 o 
   0   3  11      419.60      428.48      8.71 o 
   1   3  11     1895.28     1976.11     52.86 o 
   2   3  11        4.20        6.99      5.69 o 
   3   3  11       18.89       12.58      6.32 o 
   4   3  11        9.12        9.76      6.41 o 
   5   3  11      200.30      213.64     12.77 o 
   6   3  11      114.55      122.26     14.16 o 
   7   3  11      107.47      126.42     10.85 o 
   8   3  11      547.62      553.63     16.56 o 
   9   3  11       91.04      116.90     11.16 o 
  -8   4  11      179.37      162.71      9.69 o 
  -7   4  11       42.23       42.98      8.95 o 
  -6   4  11        4.45        7.50      4.65 o 
  -5   4  11       15.57       20.76      5.57 o 
  -4   4  11        0.71        4.59      4.39 o 
  -3   4  11      587.10      577.92     13.17 o 
  -2   4  11      156.12      160.81      9.21 o 
  -1   4  11      869.72      894.12     12.74 o 
   0   4  11      264.10      280.87      6.19 o 
   1   4  11        2.08        0.43      2.11 o 
   2   4  11      598.37      561.51      7.70 o 
   3   4  11      155.22      133.43      8.92 o 
   4   4  11       47.46       31.31      8.75 o 
   5   4  11       70.52       59.41      9.88 o 
   6   4  11        9.48        8.18      6.71 o 
   7   4  11      787.27      808.42     21.46 o 
   8   4  11      338.87      338.57     19.83 o 
   9   4  11       78.86       47.54     41.76 o 
  -8   5  11        0.84        2.20      4.41 o 
  -7   5  11       18.42       21.35      4.90 o 
  -6   5  11       74.33       83.21      6.62 o 
  -5   5  11        0.28       -0.42      3.14 o 
  -4   5  11       27.76       34.28      6.41 o 
  -3   5  11      484.12      475.22     14.17 o 
  -2   5  11     1768.14     1666.22     20.49 o 
  -1   5  11       30.64       29.28      4.53 o 
   0   5  11       51.57       34.54      5.62 o 
   1   5  11      131.03      121.46      4.47 o 
   2   5  11      148.75      162.18      4.40 o 
   3   5  11      186.01      157.64      8.09 o 
   4   5  11      359.73      341.85      5.75 o 
   5   5  11       20.92       23.60      1.94 o 
   6   5  11      189.09      189.13     10.44 o 
   7   5  11      962.46      981.70     22.74 o 
   8   5  11       21.24       23.23     10.12 o 
   9   5  11      246.94      237.51     14.42 o 
  -8   6  11       27.37       31.68      7.14 o 
  -7   6  11       37.64       36.26      6.57 o 
  -6   6  11       29.53       24.01      5.38 o 
  -5   6  11       29.84       30.47      5.37 o 
  -4   6  11       33.55       28.37      6.68 o 
  -3   6  11      514.33      479.96     10.34 o 
  -2   6  11     1401.36     1401.10     33.29 o 
  -1   6  11       11.07       16.59      5.06 o 
   0   6  11      380.97      368.38      8.64 o 
   1   6  11      454.93      451.04      9.21 o 
   2   6  11       24.83       31.24      9.30 o 
   3   6  11      149.08      185.74     13.10 o 
   4   6  11        2.78       -2.09     12.07 o 
   5   6  11      395.39      403.33      6.84 o 
   6   6  11      101.92       89.19      4.01 o 
   7   6  11      180.18      158.00     12.32 o 
   8   6  11      237.75      222.52     33.41 o 
   9   6  11      155.19      136.02     16.13 o 
  -7   7  11      128.43      137.38      8.00 o 
  -6   7  11       18.11       12.04      5.32 o 
  -5   7  11       10.42        5.95      5.39 o 
  -4   7  11      281.51      300.94     14.31 o 
  -3   7  11      508.20      484.87     10.15 o 
  -2   7  11       25.00       24.84      5.10 o 
  -1   7  11     1551.30     1499.25     22.14 o 
   0   7  11     1076.76     1049.34     20.54 o 
   1   7  11       30.17       27.87      8.12 o 
   2   7  11      309.99      299.28     15.11 o 
   3   7  11       65.40       54.44     10.63 o 
   4   7  11        2.23       -3.80      7.71 o 
   5   7  11       35.67       23.84      9.68 o 
   6   7  11      449.08      464.17     10.48 o 
   7   7  11       77.08       76.85      6.22 o 
   8   7  11       99.15       95.76      6.33 o 
   9   7  11       97.66       94.58      9.11 o 
  -7   8  11       52.97       42.59     15.81 o 
  -6   8  11      128.76      126.99     41.24 o 
  -5   8  11       25.61       23.32     10.99 o 
  -4   8  11        9.95        9.36      5.28 o 
  -3   8  11        2.12       -1.27      4.16 o 
  -2   8  11      300.15      312.19     11.66 o 
  -1   8  11      251.82      256.46     10.99 o 
   0   8  11        6.11       12.11     10.93 o 
   1   8  11     1566.93     1528.98     23.31 o 
   2   8  11       54.92       55.54      7.78 o 
   3   8  11       73.47       68.33     18.56 o 
   4   8  11       33.38       25.40      9.76 o 
   5   8  11      109.08       79.98     18.68 o 
   6   8  11      305.05      279.53      7.68 o 
   7   8  11      258.48      248.12      6.85 o 
   8   8  11       15.40       13.78      5.16 o 
   9   8  11      215.04      221.00     10.56 o 
  -6   9  11        1.74        2.55      5.54 o 
  -5   9  11       54.56       55.98     20.63 o 
  -4   9  11       18.46       17.41      6.27 o 
  -3   9  11        5.98       10.68      6.42 o 
  -2   9  11      171.48      159.94     10.70 o 
  -1   9  11        0.50        2.64      6.10 o 
   0   9  11      264.36      270.45     13.90 o 
   1   9  11      443.78      472.15     17.71 o 
   2   9  11       23.20       21.19      7.10 o 
   3   9  11      129.87      144.92     17.03 o 
   4   9  11       31.26       27.18     10.10 o 
   5   9  11      420.07      443.87     17.88 o 
   6   9  11      225.49      249.40     23.19 o 
   7   9  11       48.02       48.09      7.63 o 
   8   9  11      275.48      287.87     22.02 o 
   9   9  11       43.96       37.97      7.61 o 
  -6  10  11       31.34       20.49      8.68 o 
  -5  10  11        0.32        1.26      7.45 o 
  -4  10  11      174.04      158.70     18.96 o 
  -3  10  11       13.38        7.83      6.03 o 
  -2  10  11        7.52       16.07      8.12 o 
  -1  10  11      672.69      698.17     23.08 o 
   0  10  11      364.88      403.91     28.26 o 
   1  10  11        6.42        7.82      6.99 o 
   2  10  11      205.29      217.42     16.93 o 
   3  10  11       38.21       35.37      7.85 o 
   4  10  11       15.04       17.36      7.10 o 
   5  10  11        1.24       -3.91      8.35 o 
   6  10  11      155.95      181.60     22.40 o 
   7  10  11      463.13      494.74     28.28 o 
   8  10  11      133.90      124.46     74.59 o 
  -5  11  11        1.91        0.35      5.77 o 
  -4  11  11       14.33        7.64      7.65 o 
  -3  11  11       24.24       13.35      7.88 o 
  -2  11  11      182.06      199.60     13.04 o 
  -1  11  11      132.26      155.65     12.22 o 
   0  11  11      170.03      167.54     14.29 o 
   1  11  11      848.45      860.28     31.72 o 
   2  11  11      237.60      242.37     12.37 o 
   3  11  11       18.67       16.95      7.68 o 
   4  11  11       44.39       51.41     13.86 o 
   5  11  11       42.51       47.68     11.84 o 
   6  11  11      209.22      234.63     16.25 o 
   7  11  11       15.00        9.19     15.45 o 
   8  11  11       57.05       50.22     18.41 o 
  -4  12  11       41.86       43.44      9.14 o 
  -3  12  11        1.23       -5.74     10.39 o 
  -2  12  11       24.72       25.34     17.77 o 
  -1  12  11       12.32       14.03      9.30 o 
   0  12  11      265.31      260.51     32.89 o 
   1  12  11       84.24       96.45     11.40 o 
   2  12  11      118.97      128.30     45.27 o 
   3  12  11      294.92      314.44     14.88 o 
   4  12  11       46.78       54.25     11.37 o 
   5  12  11        1.63        0.24      5.22 o 
   6  12  11       70.97       62.29     13.10 o 
   7  12  11       39.69       39.33     11.88 o 
  -2  13  11        1.14       -6.46     11.01 o 
  -1  13  11       96.93      119.30     19.47 o 
   0  13  11        9.15       10.97      9.48 o 
   1  13  11      104.78       95.70     14.93 o 
   2  13  11      256.15      241.05     14.36 o 
   3  13  11        5.38       13.91      8.49 o 
   4  13  11       12.23        8.04      9.13 o 
   5  13  11        2.05        0.43      7.01 o 
   6  13  11       77.49       71.21     14.16 o 
   0  14  11        9.76        7.93      9.75 o 
   1  14  11       72.04       77.02     12.47 o 
   2  14  11      110.18      121.50     15.28 o 
   3  14  11       63.82       61.40     13.87 o 
   4  14  11        7.74        8.73      9.81 o 
  -2  -5  12       33.35       20.77      6.80 o 
  -1  -5  12       94.53       94.79     13.82 o 
   0  -5  12        8.33        0.15      7.93 o 
   1  -5  12      121.60      153.85     17.88 o 
  -4  -4  12       12.90        6.67      4.41 o 
  -3  -4  12       86.58       76.45      6.08 o 
  -2  -4  12       97.74       99.46      6.23 o 
  -1  -4  12        3.29       -2.73      8.35 o 
   0  -4  12       94.17      103.48     14.24 o 
   1  -4  12       62.49        0.76      9.34 o 
   2  -4  12        2.01       16.59     21.37 o 
   3  -4  12        3.37        1.37     10.89 o 
  -5  -3  12        9.06        4.81      3.39 o 
  -4  -3  12      128.16      126.61      5.80 o 
  -3  -3  12      189.87      202.53      6.79 o 
  -2  -3  12        4.10        4.12      3.48 o 
  -1  -3  12      414.06      403.88     23.55 o 
   0  -3  12      147.70      167.44     15.30 o 
   1  -3  12        7.60        7.71     10.55 o 
   2  -3  12        5.59       16.02     20.27 o 
   3  -3  12       16.47       39.29     14.50 o 
   4  -3  12       11.14       27.33     14.77 o 
   5  -3  12        0.56       -5.43     22.36 o 
  -6  -2  12       71.92       87.46     11.35 o 
  -5  -2  12        3.04        2.71      3.64 o 
  -4  -2  12       18.82       23.36      4.09 o 
  -3  -2  12        6.69       12.86      4.71 o 
  -2  -2  12      284.77      278.05      8.04 o 
  -1  -2  12      210.63      216.49      9.12 o 
   0  -2  12      232.69      226.70     12.36 o 
   1  -2  12       39.58       36.82     12.07 o 
   2  -2  12       31.40       33.29     13.25 o 
   3  -2  12       18.01       17.16     12.98 o 
   4  -2  12       50.21       58.80     16.02 o 
   5  -2  12        4.65       -6.87     20.92 o 
   6  -2  12       17.06       28.89     16.36 o 
  -7  -1  12      188.48      226.17     16.66 o 
  -6  -1  12       46.35       36.79      4.62 o 
  -5  -1  12       87.37       85.44      7.52 o 
  -4  -1  12        2.37        3.36      3.61 o 
  -3  -1  12       71.57       74.36      4.78 o 
  -2  -1  12       90.15       99.14      6.15 o 
  -1  -1  12       24.09       19.58      6.32 o 
   0  -1  12      664.85      658.99     21.66 o 
   1  -1  12       53.53       60.11     13.57 o 
   2  -1  12       39.67       51.55     12.98 o 
   3  -1  12      523.12      552.13     24.60 o 
   4  -1  12        0.97       10.63     12.19 o 
   5  -1  12      111.05      120.33     18.30 o 
   6  -1  12       14.28       18.71     14.61 o 
  -6   0  12       19.06        8.19      6.85 o 
  -5   0  12       17.96       12.48      4.76 o 
  -4   0  12      135.93      145.78      8.02 o 
  -3   0  12       71.00       70.42      6.37 o 
  -2   0  12       25.57       30.34      8.45 o 
  -1   0  12      936.74      903.44     16.76 o 
   0   0  12      892.15      906.64     17.61 o 
   1   0  12       46.96       40.11      9.78 o 
   2   0  12      120.49      141.97     10.44 o 
   3   0  12        4.35       14.05     18.68 o 
   4   0  12       41.28       52.08     13.97 o 
   5   0  12       27.85       24.07     13.74 o 
   6   0  12       64.11       90.99     17.58 o 
   7   0  12       73.05       80.10     18.11 o 
  -7   1  12        6.02        7.07      3.93 o 
  -6   1  12      109.48      107.69      5.21 o 
  -5   1  12        3.87        0.81      3.99 o 
  -4   1  12        1.46        4.52      3.77 o 
  -3   1  12      331.55      346.56      9.73 o 
  -2   1  12      442.99      459.72     13.26 o 
  -1   1  12     1262.47     1292.18     20.24 o 
   0   1  12        5.34       14.57      6.47 o 
   1   1  12      523.62      511.74     16.28 o 
   2   1  12      269.97      294.57     13.91 o 
   3   1  12       13.54       15.91      9.03 o 
   4   1  12       12.06        4.33      7.48 o 
   5   1  12        6.50       12.42      8.20 o 
   6   1  12      144.35      135.33     28.81 o 
   7   1  12        0.44       13.74     13.06 o 
   8   1  12       76.84       79.30     17.73 o 
  -7   2  12      265.63      243.42     13.11 o 
  -6   2  12       11.41        8.63      4.86 o 
  -5   2  12       19.01       13.79      7.23 o 
  -4   2  12        5.00        3.68      4.38 o 
  -3   2  12       72.23       77.28      4.89 o 
  -2   2  12       14.87       16.15      3.59 o 
  -1   2  12      119.93      117.51      4.48 o 
   0   2  12      804.73      810.74     15.91 o 
   1   2  12      320.01      335.08     11.72 o 
   2   2  12       21.67       25.93      9.11 o 
   3   2  12      326.90      367.35     15.45 o 
   4   2  12       11.92       20.75      8.10 o 
   5   2  12       10.96       15.56     10.00 o 
   6   2  12      124.24      123.74     13.95 o 
   7   2  12      159.38      170.66     23.54 o 
   8   2  12       93.04      112.24     12.25 o 
  -7   3  12        7.16        3.69      8.42 o 
  -6   3  12      250.50      232.69     11.47 o 
  -5   3  12      178.07      176.30      8.18 o 
  -4   3  12       37.99       38.01      6.70 o 
  -3   3  12       68.19       75.33      5.84 o 
  -2   3  12        2.02       -0.58      3.20 o 
  -1   3  12      371.57      366.20      9.40 o 
   0   3  12      198.14      185.68     23.58 o 
   1   3  12      203.40      235.29     10.42 o 
   2   3  12      161.39      192.24     26.95 o 
   3   3  12       24.01       18.30      7.45 o 
   4   3  12       60.79       69.66     15.51 o 
   5   3  12       20.05       31.74      8.59 o 
   6   3  12       80.70       83.00     36.75 o 
   7   3  12      361.05      403.51     20.99 o 
   8   3  12       53.18       48.80     10.34 o 
  -7   4  12       65.24       69.10      7.78 o 
  -6   4  12        1.38        1.78      6.08 o 
  -5   4  12        3.92        8.20      5.22 o 
  -4   4  12       44.10       59.13     14.01 o 
  -3   4  12       24.22       26.38      6.64 o 
  -2   4  12      545.79      528.71     10.43 o 
  -1   4  12      161.71      139.64      5.92 o 
   0   4  12      141.01      130.24      7.95 o 
   1   4  12      665.95      628.76     21.90 o 
   2   4  12       16.97       13.04      4.18 o 
   3   4  12       17.19       18.77      7.29 o 
   4   4  12       21.36       12.40      8.83 o 
   5   4  12       44.86       46.77      8.67 o 
   6   4  12      182.69      196.47     12.05 o 
   7   4  12       60.49       86.26     12.31 o 
   8   4  12      124.45      137.32     11.99 o 
   9   4  12      459.70      458.97     16.58 o 
  -7   5  12       65.41       68.79      6.94 o 
  -6   5  12        1.00        4.06      4.12 o 
  -5   5  12        3.35       -1.08      4.22 o 
  -4   5  12        0.13       -0.47      4.07 o 
  -3   5  12      158.25      157.47      7.89 o 
  -2   5  12        3.95        4.74      5.70 o 
  -1   5  12      595.28      533.31     11.08 o 
   0   5  12     1147.18     1138.99     15.24 o 
   1   5  12      274.24      293.29     14.63 o 
   2   5  12      169.58      155.30      4.10 o 
   3   5  12      751.50      729.98     16.63 o 
   4   5  12       84.23       93.63     11.54 o 
   5   5  12        2.48        6.97      6.84 o 
   6   5  12        2.40        2.57      6.37 o 
   7   5  12       10.42       15.44      9.48 o 
   8   5  12       88.89       86.78     39.55 o 
   9   5  12       16.20       18.12      9.88 o 
  -7   6  12        0.20       -6.39      6.39 o 
  -6   6  12      143.28      141.26      8.20 o 
  -5   6  12       86.05       96.30      7.40 o 
  -4   6  12       14.75       13.48      5.53 o 
  -3   6  12      350.77      356.35     11.55 o 
  -2   6  12      415.92      407.21     15.28 o 
  -1   6  12      551.54      534.00     28.49 o 
   0   6  12       15.21        5.77      3.78 o 
   1   6  12      384.91      363.75      9.83 o 
   2   6  12      849.36      793.59     16.36 o 
   3   6  12      109.60      100.91      9.91 o 
   4   6  12      268.92      285.99     25.32 o 
   5   6  12       26.66       25.58      3.91 o 
   6   6  12        0.65        1.53      6.02 o 
   7   6  12        7.02       10.30      7.38 o 
   8   6  12        7.31       -0.98     10.19 o 
   9   6  12      147.73      173.06     19.53 o 
  -7   7  12      150.70      154.60      8.71 o 
  -6   7  12       15.51        5.88      6.31 o 
  -5   7  12       46.25       19.17     15.68 o 
  -4   7  12       77.33       87.24     10.43 o 
  -3   7  12       10.58        5.03      4.50 o 
  -2   7  12      204.80      190.79     14.23 o 
  -1   7  12      468.01      414.36     17.88 o 
   0   7  12       17.40       17.21      5.48 o 
   1   7  12      367.99      340.74     11.33 o 
   2   7  12       61.48       62.41     11.65 o 
   3   7  12      294.74      288.57     16.36 o 
   4   7  12      322.03      335.61     26.84 o 
   5   7  12      715.14      653.50     13.59 o 
   6   7  12       62.05       50.74      4.90 o 
   7   7  12        9.88       20.81      7.83 o 
   8   7  12      220.16      239.27     14.51 o 
   9   7  12      333.90      322.66     20.75 o 
  -6   8  12       31.98       11.82     10.03 o 
  -5   8  12        5.35        2.33      5.75 o 
  -4   8  12       17.46       12.92     10.89 o 
  -3   8  12       52.66       59.23      6.62 o 
  -2   8  12       54.65       57.21      7.02 o 
  -1   8  12       62.04       68.83      6.21 o 
   0   8  12      740.87      766.49     18.56 o 
   1   8  12      300.89      320.93     14.42 o 
   2   8  12        7.78        6.11      9.26 o 
   3   8  12      359.68      349.99     18.03 o 
   4   8  12       21.23       18.45     10.21 o 
   5   8  12      233.98      222.26     15.87 o 
   6   8  12       25.83       24.12      6.32 o 
   7   8  12      124.34      157.02     13.49 o 
   8   8  12      183.59      174.25     11.16 o 
   9   8  12        0.43        2.96      8.62 o 
  -6   9  12      132.77      154.20     13.07 o 
  -5   9  12      104.88       98.71     34.09 o 
  -4   9  12        0.70        0.99      5.03 o 
  -3   9  12       50.36       28.56     15.43 o 
  -2   9  12      147.65      142.91      8.19 o 
  -1   9  12      378.52      410.11     13.94 o 
   0   9  12       83.01       96.17     10.09 o 
   1   9  12      650.00      659.03     19.26 o 
   2   9  12      227.26      271.30     15.53 o 
   3   9  12      176.90      176.40     15.18 o 
   4   9  12       77.48       66.73     12.64 o 
   5   9  12      119.40      118.63     22.43 o 
   6   9  12       13.59       27.67     10.93 o 
   7   9  12       53.38       48.38     14.77 o 
   8   9  12        0.42       -0.21      6.74 o 
  -5  10  12        9.69        5.74      7.38 o 
  -4  10  12       49.32       35.72     15.74 o 
  -3  10  12        2.59       -2.20      6.92 o 
  -2  10  12       19.72       15.53      8.24 o 
  -1  10  12       10.96        6.26      9.06 o 
   0  10  12      222.12      228.45     12.86 o 
   1  10  12      381.46      395.71     38.06 o 
   2  10  12        0.40       11.72      7.63 o 
   3  10  12      268.53      266.04     12.37 o 
   4  10  12      165.44      187.37     16.17 o 
   5  10  12       29.75       19.02     18.15 o 
   6  10  12      182.46      177.12     15.37 o 
   7  10  12       27.58       37.13     11.50 o 
   8  10  12       95.04      113.07     10.27 o 
  -4  11  12        0.71        0.62      5.41 o 
  -3  11  12        7.63        7.05      7.43 o 
  -2  11  12       96.47      110.75     17.88 o 
  -1  11  12        7.39       -1.80      8.07 o 
   0  11  12      283.62      298.54     17.40 o 
   1  11  12       68.65       85.75     13.07 o 
   2  11  12      116.43      103.66     11.24 o 
   3  11  12      227.08      244.26     20.06 o 
   4  11  12        0.81        2.78      6.65 o 
   5  11  12       66.92       75.39     13.86 o 
   6  11  12       18.45       18.87     11.31 o 
   7  11  12       44.39       56.26     12.87 o 
  -3  12  12        0.51       -0.10      5.15 o 
  -2  12  12       34.75       22.78     10.42 o 
  -1  12  12       49.05       43.78     13.04 o 
   0  12  12        0.51       -1.65      7.45 o 
   1  12  12      156.92      162.96     14.03 o 
   2  12  12      432.42      462.06     16.74 o 
   3  12  12      112.35      108.83     13.60 o 
   4  12  12        1.85        1.43      7.52 o 
   5  12  12       46.95       45.70     13.70 o 
   6  12  12       22.78       30.67     20.50 o 
  -1  13  12       62.68       68.85     21.05 o 
   0  13  12      207.66      233.50     15.87 o 
   1  13  12      136.07      147.41     13.93 o 
   2  13  12        5.43        8.59      9.09 o 
   3  13  12      199.16      203.43     16.76 o 
   4  13  12       88.02       91.12     11.32 o 
   5  13  12        0.14        1.67      6.93 o 
  -3  -3  13       13.13        2.78      3.71 o 
  -2  -3  13       27.20       22.38     20.54 o 
  -1  -3  13        4.23        0.95      6.63 o 
   0  -3  13       65.63       58.60     43.27 o 
   1  -3  13      160.33      189.08     17.99 o 
   2  -3  13        9.88        6.26     20.27 o 
   3  -3  13        4.31       -7.14     13.17 o 
  -5  -2  13      113.61      101.54      8.63 o 
  -4  -2  13       19.76       20.07      4.94 o 
  -3  -2  13       91.28       96.55      6.54 o 
  -2  -2  13       46.44       31.97     10.74 o 
  -1  -2  13       30.18       19.62     17.78 o 
   0  -2  13      244.53      249.87     12.21 o 
   1  -2  13        1.62        0.49      5.94 o 
   2  -2  13       81.62       72.85     25.96 o 
   3  -2  13       40.79       60.21     16.36 o 
   4  -2  13        9.93        7.63     13.48 o 
  -5  -1  13       19.48       20.70      4.78 o 
  -4  -1  13        7.36        3.26      3.38 o 
  -3  -1  13        2.01        1.12      3.09 o 
  -2  -1  13       54.76       45.34     11.55 o 
  -1  -1  13      156.88      168.36      9.90 o 
   0  -1  13       52.26       27.94     21.35 o 
   1  -1  13      390.29      388.84     20.04 o 
   2  -1  13      803.58      817.60     23.74 o 
   3  -1  13       16.86       37.81     14.69 o 
   4  -1  13       46.84       36.97     15.87 o 
   5  -1  13       10.62        7.86     13.59 o 
  -6   0  13       54.19       41.02      5.10 o 
  -5   0  13        0.89        2.33      6.36 o 
  -4   0  13       95.46       98.21      6.86 o 
  -3   0  13       30.09       28.85      7.30 o 
  -2   0  13        2.48       -2.67      5.07 o 
  -1   0  13        1.03       17.54      7.96 o 
   0   0  13      168.16      169.55     12.86 o 
   1   0  13      570.87      560.86     16.16 o 
   2   0  13       66.38       43.21     36.95 o 
   3   0  13      280.88      318.23     15.68 o 
   4   0  13      150.96      178.57     13.44 o 
   5   0  13        7.78       11.31     13.63 o 
   6   0  13       11.32       26.15     26.19 o 
  -6   1  13      103.45      115.28      6.55 o 
  -5   1  13      141.55      134.80      7.11 o 
  -4   1  13       14.46       12.88      6.19 o 
  -3   1  13       62.88       50.51      9.49 o 
  -2   1  13       36.97       35.69      6.65 o 
  -1   1  13       49.22       59.88      8.73 o 
   0   1  13      194.50      219.73     20.63 o 
   1   1  13       39.40       15.54     10.10 o 
   2   1  13      129.98      135.83     12.89 o 
   3   1  13       64.07       42.02     34.64 o 
   4   1  13        0.07       -2.26      8.70 o 
   5   1  13       54.43       57.35     11.22 o 
   6   1  13       35.63       38.47     13.13 o 
   7   1  13       32.16       24.47     11.04 o 
  -6   2  13      169.56      167.80      9.04 o 
  -5   2  13        0.33        4.31      3.74 o 
  -4   2  13       23.33       20.52      5.80 o 
  -3   2  13       41.43       40.43      5.05 o 
  -2   2  13       99.47      116.23      8.20 o 
  -1   2  13      489.97      501.98     13.44 o 
   0   2  13      108.32      109.91      9.19 o 
   1   2  13      139.87      147.19     12.63 o 
   2   2  13      325.79      350.29     13.34 o 
   3   2  13       24.11       19.21     21.68 o 
   4   2  13       10.07        8.64      9.67 o 
   5   2  13       12.78        5.35      7.98 o 
   6   2  13       36.89       40.26     12.91 o 
   7   2  13       22.21       20.07     16.50 o 
  -7   3  13      242.13      238.43     14.98 o 
  -6   3  13       30.61       31.56      8.37 o 
  -5   3  13        1.25       -0.74      4.25 o 
  -4   3  13        7.87        9.68      4.97 o 
  -3   3  13        4.86        5.63      4.22 o 
  -2   3  13       24.90       12.05      5.66 o 
  -1   3  13       11.24       12.81      3.36 o 
   0   3  13      449.33      465.39     13.69 o 
   1   3  13      775.28      785.38     29.53 o 
   2   3  13        0.73        4.90      6.79 o 
   3   3  13       81.05       60.20     43.58 o 
   4   3  13      113.83      128.33     13.51 o 
   5   3  13        9.56       19.49     10.85 o 
   6   3  13       79.23       77.72     11.23 o 
   7   3  13       24.49       15.68     11.30 o 
  -7   4  13        0.41        1.18      6.95 o 
  -6   4  13      278.50      305.45     26.65 o 
  -5   4  13      223.10      233.95     11.74 o 
  -4   4  13      127.04      125.62      9.64 o 
  -3   4  13       15.64       15.00      6.61 o 
  -2   4  13        1.81        1.38      4.80 o 
  -1   4  13      124.97      124.67      7.79 o 
   0   4  13      105.46      108.01     11.22 o 
   1   4  13      130.09       99.29      8.96 o 
   2   4  13      717.93      746.90     41.24 o 
   3   4  13      244.23      280.41     20.59 o 
   4   4  13        0.81       -5.68      8.52 o 
   5   4  13      181.08      193.30     12.55 o 
   6   4  13       16.54       16.47      8.80 o 
   7   4  13       23.84       18.85      9.40 o 
   8   4  13       57.45       23.31     11.94 o 
  -6   5  13      240.94      254.68     11.52 o 
  -5   5  13        3.74       -2.91      6.52 o 
  -4   5  13        1.66        3.92      5.12 o 
  -3   5  13      533.04      509.74     12.01 o 
  -2   5  13       75.80       72.76     11.27 o 
  -1   5  13      182.49      188.65     13.17 o 
   0   5  13        1.28        4.07      4.62 o 
   1   5  13      904.56      858.37     25.74 o 
   2   5  13      332.16      276.47     30.25 o 
   3   5  13        3.78       -2.72      6.56 o 
   4   5  13      114.01       79.44     42.86 o 
   5   5  13       52.39       66.91     10.10 o 
   6   5  13       80.15       87.31     10.79 o 
   7   5  13        7.90       23.13      9.08 o 
   8   5  13        3.33       -2.55      7.37 o 
  -6   6  13       16.45        9.96      6.04 o 
  -5   6  13       68.66       47.89     18.07 o 
  -4   6  13       11.19        8.35      5.94 o 
  -3   6  13       12.03        5.55      5.24 o 
  -2   6  13      102.47       94.06      7.15 o 
  -1   6  13        5.57        3.49      4.03 o 
   0   6  13      339.66      304.78     10.43 o 
   1   6  13      859.96      779.09     27.29 o 
   2   6  13       59.92       56.46      3.81 o 
   3   6  13      353.30      302.00     15.45 o 
   4   6  13      469.53      479.24     18.48 o 
   5   6  13       26.38       24.90     10.17 o 
   6   6  13        1.37       -1.30      6.68 o 
   7   6  13      168.38      193.30     12.61 o 
   8   6  13       84.98      115.44     11.54 o 
  -6   7  13       83.06       94.33     13.59 o 
  -5   7  13      126.84      128.55     36.11 o 
  -4   7  13        0.01        0.85      4.53 o 
  -3   7  13        6.95        6.25      5.59 o 
  -2   7  13       12.65       14.38      4.82 o 
  -1   7  13        8.63       10.22      6.87 o 
   0   7  13       58.59       59.78      5.82 o 
   1   7  13       25.87       22.59      4.40 o 
   2   7  13      724.04      635.07     56.60 o 
   3   7  13      619.58      580.93     17.20 o 
   4   7  13       33.45        8.20     23.04 o 
   5   7  13      288.95      256.99     47.03 o 
   6   7  13       10.96       10.19      9.35 o 
   7   7  13       43.54       39.68      9.33 o 
   8   7  13       10.88       12.94     10.40 o 
  -5   8  13        2.60        1.90      6.53 o 
  -4   8  13      143.35      145.28     12.92 o 
  -3   8  13      103.54      118.72      8.50 o 
  -2   8  13       19.78       13.57      5.76 o 
  -1   8  13        5.15       15.23      5.02 o 
   0   8  13        0.23       -1.59      4.88 o 
   1   8  13      449.83      423.10     28.70 o 
   2   8  13       69.46       81.61     22.28 o 
   3   8  13       73.53       83.44     14.01 o 
   4   8  13      371.20      398.47     30.71 o 
   5   8  13       22.27       30.90     12.11 o 
   6   8  13       14.23       17.95      8.62 o 
   7   8  13      135.91      134.72     31.22 o 
   8   8  13        2.42       -0.74     10.55 o 
  -5   9  13      103.63       86.21     29.01 o 
  -4   9  13       76.92       53.40     35.27 o 
  -3   9  13       22.88       10.89      5.90 o 
  -2   9  13       84.63       90.21      8.25 o 
  -1   9  13       10.63       11.65      7.47 o 
   0   9  13       93.48       84.83      7.33 o 
   1   9  13      318.87      323.78     13.89 o 
   2   9  13        9.23       16.59     19.21 o 
   3   9  13      203.30      237.37     17.69 o 
   4   9  13       66.88       86.28     23.42 o 
   5   9  13       54.12       41.26     12.75 o 
   6   9  13      105.13      139.50     15.49 o 
   7   9  13       13.17        2.40      7.00 o 
  -4  10  13        2.98       -1.14      6.13 o 
  -3  10  13        4.01        1.98      5.41 o 
  -2  10  13        0.81        7.67      7.11 o 
  -1  10  13      160.04      169.80     12.26 o 
   0  10  13      211.56      217.58     13.23 o 
   1  10  13        1.65        8.79      9.79 o 
   2  10  13      268.69      282.91     16.42 o 
   3  10  13      358.48      390.12     21.71 o 
   4  10  13        1.04       -6.49     17.99 o 
   5  10  13      227.76      227.53     17.96 o 
   6  10  13       42.17       46.27     13.13 o 
   7  10  13       23.99        8.05     10.70 o 
  -3  11  13       21.63       13.31      7.15 o 
  -2  11  13        1.62        3.71      6.53 o 
  -1  11  13        2.57       -5.83      8.62 o 
   0  11  13       45.82       40.21     10.35 o 
   1  11  13      115.61      119.05     12.07 o 
   2  11  13      120.51       86.93     18.62 o 
   3  11  13       46.02       46.84     10.22 o 
   4  11  13      268.30      259.69     19.93 o 
   5  11  13      172.11      192.50     18.03 o 
   6  11  13        2.76       -6.83     10.93 o 
  -2  12  13       19.33       12.32      7.45 o 
  -1  12  13       10.91       15.35     12.41 o 
   0  12  13       39.69       48.53     13.63 o 
   1  12  13        1.35        0.97      8.80 o 
   2  12  13       41.89       45.40     13.20 o 
   3  12  13      183.13      198.39     13.77 o 
   4  12  13       36.71       34.16     14.54 o 
   5  12  13       17.83       -0.23      9.07 o 
   1  13  13        1.04        1.48      8.24 o 
   2  13  13      209.70      198.59     14.98 o 
   3  13  13      150.44      156.07     16.38 o 
  -2  -2  14        0.99       -1.74      6.19 o 
  -1  -2  14        3.15        5.14      7.99 o 
   0  -2  14       62.05       49.31     34.51 o 
   1  -2  14       68.68       70.01     44.00 o 
  -4  -1  14       61.03       42.29      9.76 o 
  -3  -1  14        6.95        2.21      5.12 o 
  -2  -1  14       53.78       31.70     23.40 o 
  -1  -1  14        3.30       -0.08      4.75 o 
   0  -1  14       94.43       46.57     45.69 o 
   1  -1  14        5.66       12.25      9.83 o 
   2  -1  14       38.17       43.51     10.78 o 
   3  -1  14      449.75      458.03     18.95 o 
  -4   0  14       40.47       16.58     15.07 o 
  -3   0  14       23.48        8.60      9.68 o 
  -2   0  14       16.40        3.23      5.67 o 
  -1   0  14       55.06       42.91     31.26 o 
   0   0  14      110.09      113.32     11.84 o 
   1   0  14       22.55        8.79      9.71 o 
   2   0  14      184.72      203.15     13.74 o 
   3   0  14      217.49      253.36     18.44 o 
   4   0  14        0.36       -8.61      9.48 o 
  -5   1  14        2.81       11.09      6.20 o 
  -4   1  14       70.82       54.87      8.40 o 
  -3   1  14        2.92       11.02      9.54 o 
  -2   1  14       11.83        8.68     10.12 o 
  -1   1  14       55.89       80.44     19.89 o 
   0   1  14       19.28        9.41     12.62 o 
   1   1  14      344.94      339.10     14.20 o 
   2   1  14      116.96      127.61     14.61 o 
   3   1  14       39.32       31.78     27.50 o 
   4   1  14      190.08      214.52     14.85 o 
   5   1  14      132.83      149.05     17.52 o 
  -5   2  14      185.62      189.72      7.37 o 
  -4   2  14      112.36      120.62      6.97 o 
  -3   2  14        3.76        9.29      5.74 o 
  -2   2  14       24.84       16.16     16.25 o 
  -1   2  14       40.19       47.02     32.40 o 
   0   2  14       28.79       13.64     17.33 o 
   1   2  14       17.50        6.38      7.28 o 
   2   2  14      144.90      174.48     12.22 o 
   3   2  14      247.68      248.55     14.20 o 
   4   2  14       10.96       -0.27      8.23 o 
   5   2  14        0.55       -2.09     10.48 o 
   6   2  14      153.68      170.27     16.04 o 
  -5   3  14       34.61       43.97      9.64 o 
  -4   3  14       76.75       84.61      6.11 o 
  -3   3  14       95.51       93.68      5.80 o 
  -2   3  14       32.15       24.51     11.58 o 
  -1   3  14        2.40       -3.11      7.21 o 
   0   3  14      119.38      123.72     10.23 o 
   1   3  14       21.42        4.47      8.40 o 
   2   3  14      150.39      158.68     11.89 o 
   3   3  14        0.87        3.27      8.98 o 
   4   3  14      129.30      139.27     12.98 o 
   5   3  14       78.67       70.99     13.95 o 
   6   3  14       11.52        4.66      8.89 o 
  -5   4  14       21.70       13.53     10.40 o 
  -4   4  14      142.70      151.83     20.01 o 
  -3   4  14        1.31        7.54      6.40 o 
  -2   4  14        8.93       11.06      6.15 o 
  -1   4  14       10.42        8.88      5.37 o 
   0   4  14        0.04       -0.84      1.92 o 
   1   4  14      955.92      937.92     20.33 o 
   2   4  14       68.91       52.81     43.48 o 
   3   4  14       98.53       83.84     52.86 o 
   4   4  14      321.07      327.66     15.40 o 
   5   4  14       66.42       50.80     17.84 o 
   6   4  14       25.65       20.06     10.05 o 
   7   4  14       14.46       17.79     10.18 o 
  -5   5  14      244.88      296.14     21.12 o 
  -4   5  14      449.89      450.88     12.77 o 
  -3   5  14        0.64        8.77      5.33 o 
  -2   5  14        8.48        5.81      7.46 o 
  -1   5  14       43.61       36.07      6.05 o 
   0   5  14       72.04       62.67      7.14 o 
   1   5  14      160.59      121.65      5.83 o 
   2   5  14      210.14      220.55     24.60 o 
   3   5  14      749.87      748.81     38.13 o 
   4   5  14      190.10      207.97     17.52 o 
   5   5  14       41.13       37.62     12.59 o 
   6   5  14      187.11      202.64     16.30 o 
   7   5  14        1.28        0.93      7.30 o 
  -5   6  14       69.39       95.21     11.27 o 
  -4   6  14       66.88       53.25      7.95 o 
  -3   6  14      800.07      723.11     40.26 o 
  -2   6  14       12.12       -0.09      5.65 o 
  -1   6  14       13.64       14.05      4.76 o 
   0   6  14        3.30        7.14      3.76 o 
   1   6  14        1.79        3.65      3.40 o 
   2   6  14      228.68      270.81     28.85 o 
   3   6  14       76.02       54.04     36.71 o 
   4   6  14      138.22      141.67     15.23 o 
   5   6  14      224.45      202.57     14.39 o 
   6   6  14       35.86       40.17     12.56 o 
   7   6  14       85.90       75.02     13.83 o 
  -5   7  14      151.64      171.35     17.71 o 
  -4   7  14      108.47      116.17     11.09 o 
  -3   7  14       92.97       85.17     13.72 o 
  -2   7  14       80.99       96.46     16.47 o 
  -1   7  14       54.27       62.54     10.59 o 
   0   7  14        0.28        1.33      5.20 o 
   1   7  14       50.99       54.80      4.94 o 
   2   7  14       96.41       88.01      4.94 o 
   3   7  14       70.26       54.51     14.12 o 
   4   7  14      551.21      532.58     36.59 o 
   5   7  14       18.19       13.26      8.96 o 
   6   7  14       14.48       18.23      9.24 o 
   7   7  14       39.12       30.39      9.94 o 
  -4   8  14       19.35        9.93     10.17 o 
  -3   8  14        5.87       -0.02      3.99 o 
  -2   8  14       77.05       74.07      6.96 o 
  -1   8  14        5.68        8.48      8.82 o 
   0   8  14       57.10       61.54      6.46 o 
   1   8  14        1.15        0.94      5.36 o 
   2   8  14      165.92      131.81     18.01 o 
   3   8  14      584.24      518.15     28.93 o 
   4   8  14      210.93      253.88     30.98 o 
   5   8  14      138.82      125.57     16.51 o 
   6   8  14       29.05       46.56     10.46 o 
   7   8  14        9.43       11.43      8.88 o 
  -4   9  14       19.15       14.07     12.76 o 
  -3   9  14       76.82       36.84     27.71 o 
  -2   9  14      100.50      120.99      9.04 o 
  -1   9  14        6.03        2.26      5.86 o 
   0   9  14       21.85       20.43      5.80 o 
   1   9  14      250.58      223.65     17.59 o 
   2   9  14      103.77       71.37     60.11 o 
   3   9  14       15.32       23.88     13.36 o 
   4   9  14      242.05      218.61     30.29 o 
   5   9  14      381.93      369.66     22.17 o 
   6   9  14       81.03       42.28     42.40 o 
  -3  10  14       34.14       21.70     11.64 o 
  -2  10  14       28.10       27.34     12.10 o 
  -1  10  14       88.36       92.21      8.05 o 
   0  10  14       19.85       14.24      6.30 o 
   1  10  14        8.37        7.31     11.65 o 
   2  10  14        3.83        5.12     11.69 o 
   3  10  14       35.21       25.36     13.93 o 
   4  10  14      183.47      169.68     18.90 o 
   5  10  14       12.76       12.45     12.53 o 
   6  10  14      166.09      175.30     18.33 o 
  -2  11  14      126.08      120.01     13.34 o 
  -1  11  14       13.66       11.47      6.70 o 
   0  11  14       51.36       45.22     11.22 o 
   1  11  14        1.16        1.82      7.73 o 
   2  11  14       27.47       21.10     10.07 o 
   3  11  14       60.21       49.50     16.29 o 
   4  11  14       17.32       17.88     13.59 o 
   5  11  14       84.95       88.71     17.27 o 
   0  12  14        3.57        4.16      9.06 o 
   1  12  14      238.57      254.24     16.28 o 
   2  12  14      185.55      214.17     15.35 o 
   3  12  14        0.54        2.60      9.24 o 
  -2   0  15        1.60        7.47      6.79 o 
  -1   0  15       29.67       17.36     12.60 o 
   0   0  15       36.45       14.91     14.60 o 
   1   0  15       10.40       14.06      9.06 o 
   2   0  15       65.89       60.65     12.09 o 
  -3   1  15       38.44       14.50     15.92 o 
  -2   1  15      129.80      147.41     11.69 o 
  -1   1  15       37.51       35.55     23.25 o 
   0   1  15       51.63       33.95     22.30 o 
   1   1  15        6.55        1.99      8.56 o 
   2   1  15       25.33       13.54     13.21 o 
   3   1  15      106.15      104.04     21.79 o 
  -3   2  15        8.74        1.83      6.58 o 
  -2   2  15        6.86       -0.13      6.43 o 
  -1   2  15       33.61       12.22     15.58 o 
   0   2  15       14.56        7.44     11.79 o 
   1   2  15       33.16       18.61     18.05 o 
   2   2  15      104.24       47.24     52.90 o 
   3   2  15        0.16       -0.77      7.51 o 
   4   2  15      109.59      134.74     14.21 o 
  -4   3  15      270.48      267.48      9.41 o 
  -3   3  15        4.75       13.48      7.95 o 
  -2   3  15       25.96       13.10      7.27 o 
  -1   3  15       18.43       10.72      7.88 o 
   0   3  15        0.26        4.61     11.71 o 
   1   3  15        2.73        2.77      7.19 o 
   2   3  15       15.40        9.56      8.66 o 
   3   3  15      415.63      414.06     17.38 o 
   4   3  15      161.36      170.12     17.69 o 
   5   3  15        7.79       10.61     10.26 o 
  -4   4  15       28.78       13.60      8.00 o 
  -3   4  15      154.20      175.14     13.86 o 
  -2   4  15      247.77      228.54     10.59 o 
  -1   4  15       71.37       72.91     52.23 o 
   0   4  15       18.36       16.48     17.20 o 
   1   4  15        0.29        5.69      9.27 o 
   2   4  15       32.84       18.77     21.01 o 
   3   4  15      152.83       27.46     32.74 o 
   4   4  15       16.42       13.18     12.13 o 
   5   4  15      265.57      259.55     16.28 o 
  -4   5  15       41.57       43.51      7.58 o 
  -3   5  15      163.82      165.21     12.00 o 
  -2   5  15        0.15       -3.29      4.41 o 
  -1   5  15       74.17       71.59      7.96 o 
   0   5  15      104.05       70.31     53.35 o 
   1   5  15       84.90       85.41     55.42 o 
   2   5  15       23.19       18.06     16.29 o 
   3   5  15       52.63       31.46     25.95 o 
   4   5  15       95.96       72.52     38.40 o 
   5   5  15      139.33      153.46     17.10 o 
  -4   6  15      192.31      184.17     11.93 o 
  -3   6  15        7.37        9.78      7.55 o 
  -2   6  15       14.10        9.26      8.79 o 
  -1   6  15        0.74       -5.98      6.12 o 
   0   6  15       17.26       18.56     11.88 o 
   1   6  15       82.80       89.93     15.68 o 
   2   6  15        0.73        3.51      9.50 o 
   3   6  15      123.36      147.17     28.47 o 
   4   6  15      169.00      182.88     14.05 o 
   5   6  15        1.08        9.67      9.47 o 
   6   6  15      136.58      131.82     13.89 o 
  -3   7  15      414.01      384.24     16.11 o 
  -2   7  15       50.63       49.74      7.22 o 
  -1   7  15       37.22       34.19      6.47 o 
   0   7  15        1.43       -2.70      3.72 o 
   1   7  15        3.69       -2.66     10.33 o 
   2   7  15       77.81       81.92     25.66 o 
   3   7  15      103.19       92.24     16.55 o 
   4   7  15       43.76       35.06     13.33 o 
   5   7  15      213.58      228.38     17.89 o 
   6   7  15      166.03      197.49     14.82 o 
  -3   8  15      215.85      207.14     14.60 o 
  -2   8  15       15.64       16.38      6.74 o 
  -1   8  15       40.52       37.08      6.76 o 
   0   8  15       80.62       65.98      7.11 o 
   1   8  15        0.58       -3.99      4.06 o 
   2   8  15       36.61       41.07     14.80 o 
   3   8  15        0.82       13.86     13.13 o 
   4   8  15      509.28      505.48     39.25 o 
   5   8  15        2.19        1.62      8.06 o 
  -2   9  15       98.46      106.39     16.27 o 
  -1   9  15       67.70       57.07     10.86 o 
   0   9  15        7.92        8.58      6.00 o 
   1   9  15       27.31       16.56      8.05 o 
   2   9  15        0.53        1.05      3.70 o 
   3   9  15       38.67       44.34     15.37 o 
   4   9  15      215.85      219.49     21.30 o 
   5   9  15        5.17       11.58     13.40 o 
  -1  10  15        4.77        0.94      4.67 o 
   0  10  15       84.53       58.39      8.27 o 
   1  10  15      107.98       86.99     11.43 o 
   2  10  15       13.09       14.78      9.77 o 
   3  10  15        1.13        5.20     12.45 o 
   4  10  15       14.16        6.38     12.53 o 
   1  11  15       14.09        9.49      6.96 o 
   2  11  15       11.76        0.80     11.50 o 
  -1   3  16       35.93       19.77     19.08 o 
   0   3  16       82.44       58.89     46.88 o 
   1   3  16       16.50        7.24      8.69 o 
   2   3  16       10.17        3.97     10.07 o 
  -2   4  16        0.16       20.52     12.87 o 
  -1   4  16       77.99       61.59     41.36 o 
   0   4  16       27.11       11.09     13.29 o 
   1   4  16       12.30        1.92      9.19 o 
   2   4  16        1.15       -5.32      8.72 o 
   3   4  16       27.84       15.63     12.15 o 
  -2   5  16      147.61      119.72     75.64 o 
  -1   5  16       80.63       36.11     33.22 o 
   0   5  16        1.76        0.58      6.83 o 
   1   5  16        1.24       -4.17     13.51 o 
   2   5  16        5.70        3.85      8.51 o 
   3   5  16        8.58        8.80     15.88 o 
  -2   6  16       30.14       23.85      6.62 o 
  -1   6  16       34.36       36.94     14.27 o 
   0   6  16      269.55      261.81     20.38 o 
   1   6  16       19.18        8.41      9.32 o 
   2   6  16        2.37        2.08      8.22 o 
   3   6  16        0.58       -1.54      8.14 o 
   4   6  16       14.83       13.06     14.24 o 
  -1   7  16       71.10       57.02     25.62 o 
   0   7  16       40.96       27.90     14.42 o 
   1   7  16       28.35       39.82     15.07 o 
   2   7  16       78.59       29.31     25.02 o 
   3   7  16        0.26        1.29      8.03 o 
  -1   8  16        4.29        0.66      4.49 o 
   0   8  16        0.52       11.24     21.87 o 
   1   8  16       18.56       23.35     14.69 o 
   2   8  16        6.82        6.87     12.87 o 
   3   8  16       60.62       51.47     16.85 o 
   1   9  16        6.87       11.12     14.12 o 
   2   9  16        8.36        9.41     13.78 o 
                                                 
